# Supplementary material for: Differential DNA methylation in Pacific oyster reproductive tissue in response to ocean acidification
Source: BMC Genomics. 2022 Aug 4;23:556. doi: 10.1186/s12864-022-08781-5 (PMC9351233; doi:10.1186/s12864-022-08781-5)
Supplement: Supplementary file 1 — Additional file 1: Supplementary Table 1. Sequencing summary information. Descriptive statistics of sequencing reads and results of sequencing adapter trimming. [file 12864_2022_8781_MOESM1_ESM.xlsx]

## Sheet: Sheet1
Supplementary Table 1
Sequencing summary information.
Descriptive statistics of sequencing reads and results of sequencing adapter trimming.
Sample	Filename	r_processed_1	r_with_adapters_1	bp_processed_1	quality_trimmed_1	bp_written_1	percent_trimmed_1	r_processed_2	r_with_adapters_2	bp_processed_2	quality_trimmed_2	bp_written_2	percent_trimmed_2	r_processed_3	r_with_adapters_3	bp_processed_3	quality_trimmed_3	bp_written_3	percent_trimmed_3	aligned_reads	dedup_reads	ambig_reads	discarded_reads	meth_chg	meth_chh	meth_cpg	no_alignments	percent_aligned	percent_chg_meth	percent_chh_meth	percent_cpg_meth	total_c	total_reads	unmeth_chg	unmeth_chh	unmeth_cpg
1	zr3616_1_R1.fq.gz	162780101	62282524	19464055669	3949688	19380382323	0.429886	161236355	69191738	16097674230	12874747	16006234206	0.568033	161104708	17875932	16001858566	3273494	15778099632	1.39833	98315254	74780342	30441459	408	3125143	12997263	49312443	29699917	62.0455	0.5	0.6	10.8	3319534389	158456630	600629677	2244465683	409004180
1	zr3616_1_R2.fq.gz	162780101	62280853	19461874095	3835880	19378440979	0.4287	161236355	69092736	16097114176	16560046	16002140047	0.590007	161104708	17645060	15998741118	3705302	15671714831	2.04408
2	zr3616_2_R1.fq.gz	168555919	64789951	20136253714	4613448	20048443536	0.43608	166968754	72050260	16649016827	13348721	16553811294	0.571839	166832019	17883352	16549204997	3301519	16366200743	1.10582	101710771	76654951	31143727	314	3247270	13382287	50246857	31882668	61.7412	0.5	0.6	10.7	3417738104	164737166	616541822	2315137729	419182139
2	zr3616_2_R2.fq.gz	168555919	64689343	20137031441	4088114	20050187834	0.431263	166968754	72030649	16652184280	18025036	16552510285	0.598564	166832019	17423292	16548960510	4272473	16284859854	1.59587
3	zr3616_3_R1.fq.gz	190890981	67946267	21887812359	4711467	21792339028	0.436194	188570462	80733395	17936139623	13556549	17830717001	0.587767	188375666	21487316	17824771638	3215006	17516630527	1.72872	113619362	84790314	36631725	385	3329156	13990966	54179448	34374786	61.5403	0.5	0.6	11	3641280967	184625873	653627897	2479284174	436869326
3	zr3616_3_R2.fq.gz	190890981	68104946	21887510700	6137470	21790702726	0.442298	188570462	80665127	17936143783	19692763	17824830257	0.62061	188375666	21144092	17820129803	4295767	17363855972	2.56044
4	zr3616_4_R1.fq.gz	199920896	74214434	23462606601	5081221	23360095022	0.436915	197994215	85382636	19327202283	14840406	19215160741	0.579709	197822142	21373406	19209489295	3593209	18997290406	1.10466	120720568	90381383	38003343	496	3685754	15262451	60367388	36680613	61.7798	0.5	0.6	11.1	3990533393	195404524	721350336	2705409993	484457471
4	zr3616_4_R2.fq.gz	199920896	74522650	23464661406	5134686	23362142591	0.436907	197994215	85518274	19331276134	21095559	19213114882	0.611244	197822142	20805963	19208738542	4664617	18903811337	1.58744
5	zr3616_5_R1.fq.gz	150419008	55059110	17427703814	4672609	17350375657	0.443708	148703891	64090433	14312976515	12726746	14227316196	0.59848	148556552	16348719	14222653957	3116855	14037493557	1.30187	90252987	69896131	28869192	323	2737128	11517755	42197405	27270882	61.6511	0.5	0.6	10.5	2949353611	146393061	530661176	2003907667	358332480
5	zr3616_5_R2.fq.gz	150419008	54717652	17426503375	4558367	17349807948	0.440108	148703891	63834369	14313656899	15779438	14225303648	0.617265	148556552	16112459	14221637036	3330879	13952076286	1.89543
6	zr3616_6_R1.fq.gz	197572800	70288569	22541948875	5531625	22442009492	0.443348	195031602	83929651	18448842626	17583668	18335636313	0.613623	194821663	22011384	18329414001	4444384	18054741769	1.49853	117720000	86593544	38491262	395	3515562	14731836	55725063	35348777	61.4533	0.5	0.6	10.8	3775636196	191560039	681604014	2560455609	459604112
6	zr3616_6_R2.fq.gz	197572800	70057307	22544053643	5055245	22445212917	0.438434	195031602	83611065	18453430191	20059174	18338376548	0.623481	194821663	21438386	18333205768	4157915	17933262213	2.18153
7	zr3616_7_R1.fq.gz	150811300	55728162	17548799698	4591455	17470764290	0.444677	149222025	64446811	14426231802	12087412	14340775620	0.592367	149080064	15781866	14336134965	2861987	14195752064	0.979224	91034855	70450786	28082779	480	2798783	11876787	45632004	28400781	61.7108	0.5	0.6	11.5	2954641746	147518415	529254237	2012957096	352122839
7	zr3616_7_R2.fq.gz	150811300	55622993	17546903399	4282115	17469617103	0.440455	149222025	64464629	14426694309	16612357	14336913165	0.622327	149080064	15309340	14333353408	3668034	14133103122	1.39709
8	zr3616_8_R1.fq.gz	163170949	60377927	19050779988	4388508	18967646504	0.436378	161458218	69685366	15674571216	12487517	15582808489	0.585424	161309784	17262120	15578048811	3003729	15408768753	1.08666	98194103	75170623	30941942	334	3121497	13021467	48308489	30246691	61.609	0.5	0.6	10.9	3240697758	159382736	583925074	2197494908	394826323
8	zr3616_8_R2.fq.gz	163170949	60258226	19053229657	4238850	18970596628	0.433696	161458218	69620122	15679022191	17518289	15582472384	0.61579	161309784	16896270	15578772993	3804929	15335395137	1.56224
