# Supplementary material for: Differential DNA methylation in Pacific oyster reproductive tissue in response to ocean acidification
Source: BMC Genomics. 2022 Aug 4;23:556. doi: 10.1186/s12864-022-08781-5 (PMC9351233; doi:10.1186/s12864-022-08781-5)
Supplement: Supplementary file 2 — Additional file 2: Supplementary Table 2. Contingency test results for highly methylated CpGs. Test statistics and P-values from chi-squared tests comparing genomic locations of highly methylated CpGs and all CpGs with 5x coverage detected by WGBS. [file 12864_2022_8781_MOESM2_ESM.xlsx]

## Sheet: Sheet1
Supplementary Table 2
Contingency test results for highly methylated CpGs.
Test statistics and P-values from chi-squared tests comparing genomic locations of highly methylated CpGs and all CpGs with 5x coverage detected by WGBS.
statistic	p.value	parameter	method	GenomeFeature	p.adj
1090.9	3.13981e-239	1	Pearson's Chi-squared test with Yates' continuity correction	exonUTR	3.13981e-239
464275	0	1	Pearson's Chi-squared test with Yates' continuity correction	CDS	0
111428	0	1	Pearson's Chi-squared test with Yates' continuity correction	intron	0
30687.6	0	1	Pearson's Chi-squared test with Yates' continuity correction	upstream	0
6121.45	0	1	Pearson's Chi-squared test with Yates' continuity correction	downstream	0
4600.28	0	1	Pearson's Chi-squared test with Yates' continuity correction	lncRNA	0
18558.1	0	1	Pearson's Chi-squared test with Yates' continuity correction	TE	0
316172	0	1	Pearson's Chi-squared test with Yates' continuity correction	intergenic	0
