# Supplementary material for: Differential DNA methylation in Pacific oyster reproductive tissue in response to ocean acidification
Source: BMC Genomics. 2022 Aug 4;23:556. doi: 10.1186/s12864-022-08781-5 (PMC9351233; doi:10.1186/s12864-022-08781-5)
Supplement: Supplementary file 4 — Additional file 4: Supplementary Table 3. Number of differentially methylated loci in each chromosome. Number of DML, genes, and CpGs present in the ten C. gigas chromosomes and scaffolds not placed in any linkage group. [file 12864_2022_8781_MOESM4_ESM.xlsx]

## Sheet: Sheet1
Supplementary Table 3
Number of differentially methylated loci in each chromosome.
Number of DML, genes, and CpGs present in the ten C. gigas chromosomes and scaffolds not placed in any linkage group.
chr	DMLCount	geneCount	chrCpGCounts	DMLbyChrCpG
NC_047559.1	108	3422	1137715	9.49271e-05
NC_047560.1	61	3521	1586202	3.84566e-05
NC_047561.1	132	3790	1152779	0.000114506
NC_047562.1	101	3115	1080842	9.34457e-05
NC_047563.1	94	3909	1539451	6.10607e-05
NC_047564.1	166	4117	1188024	0.000139728
NC_047565.1	240	4087	1215355	0.000197473
NC_047566.1	92	3603	1223148	7.52158e-05
NC_047567.1	53	1826	782930	6.76944e-05
NC_047568.1	170	3701	1113870	0.000152621
NW_022994785.1	1	6	2220	0.00045045
NW_022994804.1	3	4	895	0.00335196
NW_022994808.1	1	3	555	0.0018018
NW_022994819.1	1	40	14910	6.70691e-05
NW_022994837.1	2	20	14054	0.000142308
NW_022994849.1	1	17	6112	0.000163613
NW_022994852.1	2	16	8156	0.000245218
NW_022994855.1	3	7	5411	0.000554426
NW_022994888.1	1	2	3247	0.000307977
NW_022994895.1	3	34	17210	0.000174317
NW_022994897.1	3	24	11020	0.000272232
NW_022994910.1	1	7	794	0.00125945
NW_022994911.1	3	8	1201	0.00249792
NW_022994918.1	1	21	8437	0.000118526
NW_022994923.1	1	4	1198	0.000834725
NW_022994924.1	2	13	2134	0.000937207
NW_022994927.1	1	17	2997	0.000333667
NW_022994932.1	1	6	1890	0.000529101
NW_022994937.1	7	33	10221	0.000684864
NW_022994939.1	1	13	6222	0.00016072
NW_022994940.1	1	14	3962	0.000252398
NW_022994943.1	2	17	6125	0.000326531
NW_022994948.1	3	40	17808	0.000168464
NW_022994949.1	1	7	1920	0.000520833
NW_022994954.1	2	6	2070	0.000966184
NW_022994955.1	1	22	8671	0.000115327
NW_022994957.1	1	12	3619	0.000276319
NW_022994958.1	1	13	2837	0.000352485
NW_022994963.1	1	23	6529	0.000153163
NW_022994964.1	1	28	3841	0.000260349
NW_022994966.1	4	35	9455	0.000423057
NW_022994968.1	2	8	1344	0.0014881
NW_022994977.1	2	13	2613	0.000765404
NW_022994978.1	2	7	2916	0.000685871
NW_022994985.1	1	16	3404	0.000293772
NW_022994987.1	1	15	6158	0.00016239
NW_022994991.1	2	17	4331	0.000461787
