# Supplementary material for: Differential DNA methylation in Pacific oyster reproductive tissue in response to ocean acidification
Source: BMC Genomics. 2022 Aug 4;23:556. doi: 10.1186/s12864-022-08781-5 (PMC9351233; doi:10.1186/s12864-022-08781-5)
Supplement: Supplementary file 5 — Additional file 5: Supplementary Table 4. Differentially methylated loci per gene. Gene ID and the number of DML located in that gene. [file 12864_2022_8781_MOESM5_ESM.xlsx]

## Sheet: Sheet1
Supplementary Table 4
Differentially methylated loci per gene.
Gene ID and the number of DML located in that gene.
geneID	numDML
Actr2	1
LOC105317044	2
LOC105317076	1
LOC105317101	1
LOC105317102	3
LOC105317125	1
LOC105317155	1
LOC105317156	1
LOC105317194	1
LOC105317220	1
LOC105317230	1
LOC105317260	1
LOC105317307	1
LOC105317406	1
LOC105317470	1
LOC105317473	1
LOC105317492	1
LOC105317516	1
LOC105317529	1
LOC105317549	1
LOC105317612	2
LOC105317714	1
LOC105317808	1
LOC105317885	1
LOC105317892	1
LOC105317955	1
LOC105317994	1
LOC105317995	1
LOC105318098	1
LOC105318138	1
LOC105318174	1
LOC105318228	1
LOC105318240	1
LOC105318381	1
LOC105318390	1
LOC105318419	2
LOC105318420	2
LOC105318436	1
LOC105318450	1
LOC105318476	1
LOC105318500	1
LOC105318508	1
LOC105318510	1
LOC105318512	2
LOC105318535	1
LOC105318652	1
LOC105318665	1
LOC105318721	1
LOC105318826	1
LOC105318881	2
LOC105318949	2
LOC105319011	5
LOC105319023	1
LOC105319045	1
LOC105319050	1
LOC105319069	1
LOC105319079	1
LOC105319102	1
LOC105319154	2
LOC105319166	1
LOC105319204	1
LOC105319227	2
LOC105319262	1
LOC105319280	1
LOC105319293	2
LOC105319440	1
LOC105319496	1
LOC105319569	1
LOC105319605	1
LOC105319733	1
LOC105319753	1
LOC105319759	2
LOC105319771	1
LOC105319811	1
LOC105319832	1
LOC105319894	1
LOC105319975	1
LOC105319999	1
LOC105320022	2
LOC105320026	1
LOC105320031	1
LOC105320057	1
LOC105320062	1
LOC105320085	1
LOC105320089	1
LOC105320101	1
LOC105320116	1
LOC105320169	1
LOC105320188	1
LOC105320203	1
LOC105320244	1
LOC105320273	1
LOC105320315	1
LOC105320319	1
LOC105320366	1
LOC105320391	1
LOC105320603	3
LOC105320686	1
LOC105320687	1
LOC105320721	1
LOC105320809	1
LOC105320816	1
LOC105320834	1
LOC105320862	1
LOC105320933	1
LOC105320967	1
LOC105321006	1
LOC105321014	1
LOC105321018	2
LOC105321023	1
LOC105321034	1
LOC105321129	1
LOC105321235	1
LOC105321270	1
LOC105321320	1
LOC105321322	1
LOC105321519	1
LOC105321544	1
LOC105321567	1
LOC105321634	1
LOC105321652	1
LOC105321716	1
LOC105321717	1
LOC105321734	1
LOC105321785	1
LOC105321853	1
LOC105321856	1
LOC105321867	1
LOC105321916	3
LOC105321951	1
LOC105321961	4
LOC105321972	1
LOC105322044	1
LOC105322050	1
LOC105322112	1
LOC105322125	1
LOC105322190	1
LOC105322206	1
LOC105322320	1
LOC105322373	1
LOC105322377	1
LOC105322394	1
LOC105322424	1
LOC105322464	1
LOC105322547	1
LOC105322580	1
LOC105322648	1
LOC105322747	1
LOC105322761	2
LOC105322767	1
LOC105322770	1
LOC105322834	2
LOC105322843	4
LOC105322878	2
LOC105323010	1
LOC105323040	1
LOC105323093	1
LOC105323111	1
LOC105323122	1
LOC105323134	1
LOC105323136	2
LOC105323157	3
LOC105323165	2
LOC105323178	1
LOC105323284	1
LOC105323297	1
LOC105323486	1
LOC105323595	4
LOC105323682	1
LOC105323811	1
LOC105323876	1
LOC105323903	1
LOC105323907	2
LOC105324167	1
LOC105324283	1
LOC105324344	1
LOC105324470	1
LOC105324488	1
LOC105324514	1
LOC105324565	1
LOC105324620	1
LOC105324697	1
LOC105324706	2
LOC105324709	1
LOC105324771	2
LOC105324789	2
LOC105324846	3
LOC105324883	1
LOC105324916	2
LOC105324922	1
LOC105324935	1
LOC105324971	1
LOC105324980	1
LOC105324982	2
LOC105324995	4
LOC105325019	2
LOC105325024	1
LOC105325026	2
LOC105325072	1
LOC105325090	1
LOC105325110	1
LOC105325155	1
LOC105325172	1
LOC105325176	1
LOC105325187	4
LOC105325209	1
LOC105325239	1
LOC105325327	1
LOC105325329	1
LOC105325345	1
LOC105325383	1
LOC105325396	1
LOC105325416	1
LOC105325462	1
LOC105325567	1
LOC105325693	1
LOC105325781	1
LOC105325786	1
LOC105325850	1
LOC105325852	1
LOC105325995	1
LOC105326040	1
LOC105326047	1
LOC105326112	1
LOC105326197	1
LOC105326228	1
LOC105326231	1
LOC105326241	2
LOC105326266	1
LOC105326295	1
LOC105326296	1
LOC105326317	1
LOC105326323	1
LOC105326362	1
LOC105326374	3
LOC105326477	1
LOC105326487	1
LOC105326596	1
LOC105326615	4
LOC105326625	1
LOC105326642	1
LOC105326681	1
LOC105326699	1
LOC105326747	1
LOC105326756	1
LOC105326796	1
LOC105326854	1
LOC105326886	1
LOC105326896	2
LOC105326975	1
LOC105327010	1
LOC105327207	4
LOC105327258	1
LOC105327272	1
LOC105327305	1
LOC105327311	1
LOC105327313	1
LOC105327340	1
LOC105327396	1
LOC105327415	4
LOC105327453	1
LOC105327469	1
LOC105327563	2
LOC105327613	1
LOC105327616	1
LOC105327617	1
LOC105327623	1
LOC105327629	1
LOC105327701	1
LOC105327719	2
LOC105327769	1
LOC105327869	1
LOC105327880	1
LOC105327943	1
LOC105327964	1
LOC105327996	1
LOC105328091	1
LOC105328224	1
LOC105328226	1
LOC105328325	1
LOC105328346	1
LOC105328462	1
LOC105328584	1
LOC105328642	1
LOC105328648	1
LOC105328661	1
LOC105328662	2
LOC105328665	1
LOC105328683	1
LOC105328713	1
LOC105328733	1
LOC105328854	1
LOC105328856	1
LOC105328891	1
LOC105328892	1
LOC105328901	3
LOC105328904	1
LOC105328930	1
LOC105328942	1
LOC105328967	1
LOC105329062	1
LOC105329063	1
LOC105329306	1
LOC105329313	2
LOC105329386	1
LOC105329391	3
LOC105329400	1
LOC105329446	1
LOC105329453	2
LOC105329459	1
LOC105329461	2
LOC105329468	1
LOC105329472	1
LOC105329503	2
LOC105329516	1
LOC105329594	1
LOC105329606	1
LOC105329608	1
LOC105329612	1
LOC105329644	1
LOC105329647	1
LOC105329663	1
LOC105329690	1
LOC105329701	1
LOC105329708	1
LOC105329758	1
LOC105329796	1
LOC105329819	1
LOC105329862	1
LOC105329969	1
LOC105330001	1
LOC105330003	1
LOC105330021	1
LOC105330027	1
LOC105330040	1
LOC105330061	2
LOC105330065	2
LOC105330093	1
LOC105330100	1
LOC105330139	1
LOC105330141	1
LOC105330162	1
LOC105330174	1
LOC105330303	1
LOC105330416	2
LOC105330430	1
LOC105330479	1
LOC105330608	1
LOC105330625	1
LOC105330628	1
LOC105330669	1
LOC105330720	4
LOC105330743	1
LOC105330769	1
LOC105330782	2
LOC105330801	1
LOC105330823	1
LOC105330838	1
LOC105330839	1
LOC105330909	1
LOC105330911	1
LOC105330927	1
LOC105330929	1
LOC105330944	2
LOC105331020	1
LOC105331255	1
LOC105331279	1
LOC105331323	2
LOC105331326	1
LOC105331365	1
LOC105331398	1
LOC105331421	1
LOC105331446	5
LOC105331549	1
LOC105331556	2
LOC105331574	1
LOC105331593	1
LOC105331620	1
LOC105331631	1
LOC105331677	1
LOC105331793	1
LOC105331816	1
LOC105331843	1
LOC105331920	1
LOC105331956	1
LOC105331975	2
LOC105332001	1
LOC105332133	1
LOC105332140	1
LOC105332145	1
LOC105332171	1
LOC105332260	1
LOC105332339	1
LOC105332418	1
LOC105332473	1
LOC105332476	1
LOC105332564	1
LOC105332571	1
LOC105332584	2
LOC105332629	3
LOC105332652	1
LOC105332697	1
LOC105332773	1
LOC105332786	1
LOC105332881	1
LOC105332910	1
LOC105332958	1
LOC105333013	6
LOC105333050	2
LOC105333084	2
LOC105333111	2
LOC105333210	1
LOC105333214	1
LOC105333235	1
LOC105333252	1
LOC105333271	1
LOC105333312	1
LOC105333331	1
LOC105333339	2
LOC105333342	2
LOC105333568	1
LOC105333571	1
LOC105333572	1
LOC105333593	1
LOC105333746	1
LOC105333748	1
LOC105333761	1
LOC105333796	1
LOC105333821	1
LOC105333883	1
LOC105333917	3
LOC105333926	1
LOC105333996	1
LOC105334028	1
LOC105334059	1
LOC105334085	3
LOC105334117	1
LOC105334138	1
LOC105334156	1
LOC105334157	1
LOC105334159	1
LOC105334182	1
LOC105334189	1
LOC105334211	1
LOC105334364	1
LOC105334523	1
LOC105334564	2
LOC105334630	8
LOC105334704	1
LOC105334708	1
LOC105334794	2
LOC105334803	1
LOC105334827	1
LOC105334830	1
LOC105334831	1
LOC105334889	1
LOC105335189	1
LOC105335199	1
LOC105335256	1
LOC105335324	2
LOC105335326	1
LOC105335334	1
LOC105335335	1
LOC105335373	1
LOC105335488	1
LOC105335657	2
LOC105335663	1
LOC105335797	1
LOC105335862	1
LOC105335874	1
LOC105335969	1
LOC105336033	1
LOC105336043	4
LOC105336073	1
LOC105336075	1
LOC105336135	1
LOC105336176	1
LOC105336187	1
LOC105336217	1
LOC105336232	1
LOC105336289	1
LOC105336348	2
LOC105336357	2
LOC105336490	2
LOC105336678	1
LOC105336692	1
LOC105336742	1
LOC105336745	1
LOC105336829	1
LOC105336972	1
LOC105337047	1
LOC105337092	1
LOC105337096	1
LOC105337136	1
LOC105337192	1
LOC105337198	1
LOC105337308	1
LOC105337328	1
LOC105337362	1
LOC105337457	1
LOC105337483	1
LOC105337518	1
LOC105337522	1
LOC105337540	1
LOC105337595	1
LOC105337630	1
LOC105337636	2
LOC105337655	1
LOC105337662	1
LOC105337751	1
LOC105337758	1
LOC105337764	1
LOC105337787	2
LOC105337796	1
LOC105337815	1
LOC105337869	2
LOC105337895	1
LOC105337940	1
LOC105337992	1
LOC105338070	1
LOC105338117	1
LOC105338222	1
LOC105338335	1
LOC105338345	1
LOC105338349	1
LOC105338460	1
LOC105338470	2
LOC105338475	1
LOC105338497	1
LOC105338542	1
LOC105338580	1
LOC105338602	2
LOC105338628	1
LOC105338650	1
LOC105338745	1
LOC105338779	1
LOC105338799	1
LOC105338898	1
LOC105338946	1
LOC105338981	1
LOC105338991	1
LOC105339078	1
LOC105339109	1
LOC105339120	1
LOC105339123	2
LOC105339124	2
LOC105339127	1
LOC105339165	1
LOC105339179	1
LOC105339286	2
LOC105339357	1
LOC105339428	2
LOC105339455	1
LOC105339468	1
LOC105339469	1
LOC105339477	1
LOC105339502	1
LOC105339511	1
LOC105339547	1
LOC105339655	1
LOC105339656	1
LOC105339660	1
LOC105339663	1
LOC105339726	1
LOC105339752	1
LOC105339838	1
LOC105339840	1
LOC105339907	1
LOC105339916	1
LOC105339958	1
LOC105339979	1
LOC105340006	1
LOC105340062	1
LOC105340137	5
LOC105340203	1
LOC105340244	1
LOC105340300	1
LOC105340307	1
LOC105340308	2
LOC105340335	1
LOC105340360	1
LOC105340403	1
LOC105340428	1
LOC105340431	1
LOC105340502	1
LOC105340620	1
LOC105340635	1
LOC105340669	1
LOC105340678	1
LOC105340715	1
LOC105340725	1
LOC105340747	1
LOC105340758	1
LOC105340762	1
LOC105340868	1
LOC105340930	1
LOC105340968	2
LOC105341072	1
LOC105341088	1
LOC105341112	1
LOC105341153	1
LOC105341158	1
LOC105341203	103
LOC105341221	1
LOC105341250	1
LOC105341336	1
LOC105341392	1
LOC105341409	1
LOC105341443	1
LOC105341470	1
LOC105341494	1
LOC105341565	1
LOC105341603	1
LOC105341674	1
LOC105341695	1
LOC105341731	1
LOC105341744	1
LOC105341745	1
LOC105341767	1
LOC105341820	5
LOC105341821	1
LOC105341835	1
LOC105341853	1
LOC105341934	1
LOC105342022	1
LOC105342030	1
LOC105342054	1
LOC105342062	1
LOC105342123	1
LOC105342128	1
LOC105342164	6
LOC105342234	1
LOC105342266	1
LOC105342344	1
LOC105342396	1
LOC105342401	1
LOC105342492	4
LOC105342555	1
LOC105342567	1
LOC105342582	1
LOC105342688	1
LOC105342756	1
LOC105342789	1
LOC105342791	1
LOC105342800	1
LOC105342832	2
LOC105342877	1
LOC105342928	8
LOC105342949	1
LOC105342997	1
LOC105342998	1
LOC105343001	1
LOC105343010	1
LOC105343042	1
LOC105343065	1
LOC105343068	1
LOC105343078	1
LOC105343160	1
LOC105343172	1
LOC105343229	1
LOC105343233	2
LOC105343268	1
LOC105343300	2
LOC105343357	1
LOC105343373	1
LOC105343383	1
LOC105343394	1
LOC105343398	2
LOC105343476	1
LOC105343542	1
LOC105343567	1
LOC105343605	1
LOC105343750	1
LOC105343754	2
LOC105343779	1
LOC105343802	1
LOC105343892	1
LOC105343927	1
LOC105344048	1
LOC105344104	1
LOC105344166	1
LOC105344196	1
LOC105344202	1
LOC105344215	1
LOC105344224	1
LOC105344231	1
LOC105344286	4
LOC105344389	1
LOC105344431	1
LOC105344506	1
LOC105344525	1
LOC105344582	1
LOC105344682	1
LOC105344728	1
LOC105344802	1
LOC105344982	1
LOC105345001	2
LOC105345027	1
LOC105345031	1
LOC105345050	1
LOC105345077	1
LOC105345118	1
LOC105345183	1
LOC105345187	4
LOC105345222	1
LOC105345247	1
LOC105345256	1
LOC105345289	2
LOC105345307	2
LOC105345309	1
LOC105345330	2
LOC105345398	1
LOC105345430	1
LOC105345532	1
LOC105345576	3
LOC105345627	1
LOC105345667	2
LOC105345695	1
LOC105345721	1
LOC105345952	1
LOC105345995	1
LOC105346025	2
LOC105346082	1
LOC105346106	1
LOC105346203	1
LOC105346290	1
LOC105346307	1
LOC105346314	1
LOC105346394	1
LOC105346421	2
LOC105346507	1
LOC105346560	1
LOC105346564	3
LOC105346586	1
LOC105346589	1
LOC105346658	1
LOC105346719	1
LOC105346767	2
LOC105346770	1
LOC105346844	1
LOC105346911	1
LOC105346918	3
LOC105346921	1
LOC105346929	1
LOC105346952	1
LOC105346986	1
LOC105347015	1
LOC105347160	2
LOC105347254	3
LOC105347265	1
LOC105347332	1
LOC105347359	2
LOC105347367	1
LOC105347370	1
LOC105347373	1
LOC105347375	2
LOC105347393	2
LOC105347397	1
LOC105347404	1
LOC105347640	1
LOC105347711	1
LOC105347720	1
LOC105347745	1
LOC105347750	1
LOC105347802	1
LOC105347814	1
LOC105347867	1
LOC105347868	1
LOC105347871	1
LOC105347924	1
LOC105347925	2
LOC105347953	1
LOC105347983	1
LOC105348073	1
LOC105348075	1
LOC105348084	1
LOC105348103	8
LOC105348150	6
LOC105348289	1
LOC105348308	1
LOC105348348	1
LOC105348419	1
LOC105348470	1
LOC105348527	1
LOC105348570	1
LOC105348608	1
LOC105348718	1
LOC105348731	1
LOC105348806	3
LOC105348915	1
LOC105349000	4
LOC105349033	1
LOC105349125	1
LOC109617363	1
LOC109618161	1
LOC109618444	1
LOC109618517	2
LOC109618553	2
LOC109618716	1
LOC109619157	1
LOC109619691	2
LOC109619864	5
LOC109620022	1
LOC117680317	1
LOC117680412	1
LOC117680508	1
LOC117680540	2
LOC117680582	1
LOC117681002	1
LOC117681326	1
LOC117681364	1
LOC117681418	1
LOC117681610	1
LOC117681859	1
LOC117682605	1
LOC117682637	2
LOC117683513	1
LOC117683566	1
LOC117683699	1
LOC117683828	8
LOC117683976	1
LOC117684458	1
LOC117684590	1
LOC117684596	1
LOC117684831	1
LOC117684903	2
LOC117685252	2
LOC117685874	1
LOC117685937	3
LOC117686382	1
LOC117686458	3
LOC117686732	2
LOC117687073	3
LOC117687369	1
LOC117687431	2
LOC117687457	1
LOC117687596	2
LOC117687882	1
LOC117688196	1
LOC117688314	1
LOC117688655	2
LOC117689061	1
LOC117689444	1
LOC117689741	1
LOC117689790	1
LOC117689910	1
LOC117690060	1
LOC117690513	2
LOC117690722	1
LOC117691092	1
LOC117691618	1
LOC117691837	1
LOC117692231	1
LOC117692384	1
LOC117692600	1
LOC117692717	1
LOC117692916	18
LOC117692952	1
LOC117693113	1
