# Supplementary material for: Differential DNA methylation in Pacific oyster reproductive tissue in response to ocean acidification
Source: BMC Genomics. 2022 Aug 4;23:556. doi: 10.1186/s12864-022-08781-5 (PMC9351233; doi:10.1186/s12864-022-08781-5)
Supplement: Supplementary file 6 — Additional file 6: Supplementary Table 5. Contingency test results for DML. Test statistics and P-values from chi-squared tests comparing genomic locations of DML and all CpGs with 5x coverage detected by WGBS. [file 12864_2022_8781_MOESM6_ESM.xlsx]

## Sheet: Sheet1
Supplementary Table 5
Contingency test results for DML.
Test statistics and P-values from chi-squared tests comparing genomic locations of DML and all CpGs with 5x coverage detected by WGBS.
statistic	p.value	parameter	method	GenomeFeature	p.adj
1.20386	0.272552	1	Pearson's Chi-squared test with Yates' continuity correction	exonUTR	0.303828
644.652	3.25273e-142	1	Pearson's Chi-squared test with Yates' continuity correction	CDS	2.60218e-141
210.466	1.08713e-47	1	Pearson's Chi-squared test with Yates' continuity correction	intron	2.899e-47
39.4142	3.4279e-10	1	Pearson's Chi-squared test with Yates' continuity correction	upstream	6.8558e-10
1.05731	0.303828	1	Pearson's Chi-squared test with Yates' continuity correction	downstream	0.303828
27.6069	1.48649e-07	1	Pearson's Chi-squared test with Yates' continuity correction	lncRNA	2.37838e-07
21.3294	3.86754e-06	1	Pearson's Chi-squared test with Yates' continuity correction	TE	5.15672e-06
508.638	1.25444e-112	1	Pearson's Chi-squared test with Yates' continuity correction	intergenic	5.01774e-112
