# Supplementary material for: Differential DNA methylation in Pacific oyster reproductive tissue in response to ocean acidification
Source: BMC Genomics. 2022 Aug 4;23:556. doi: 10.1186/s12864-022-08781-5 (PMC9351233; doi:10.1186/s12864-022-08781-5)
Supplement: Supplementary file 7 — Additional file 7: Supplementary Table 6. Biological process GOterm enrichment results. Enrichment analysis p-values and annotation of genes containing significant biological process GOterms and differentially methylated loci. [file 12864_2022_8781_MOESM7_ESM.xlsx]

## Sheet: all-BP-EnrichedGO-DML-ManAnn
Supplementary Table 6
Biological process GOterm enrichment results.
Enrichment analysis p-values and annotation of genes containing significant biological process GOterms and differentially methylated loci.
GOID	topGOterm	p.value	transcript	geneID	chr	start	end	meth.diff	GOterm	GOSlim	product	SEcluster
GO:0001539	cilium or flagellum-dependent cell motility	0.00076	XM_034479303.1	NA	NA	NA	NA	NA	NA	NA	dynein heavy chain 5, axonemal, transcript variant X1	1
GO:0001539	cilium or flagellum-dependent cell motility	0.00076	XM_034479304.1	NA	NA	NA	NA	NA	NA	NA	dynein heavy chain 5, axonemal, transcript variant X2	1
GO:0001539	cilium or flagellum-dependent cell motility	0.00076	XM_034479305.1	NA	NA	NA	NA	NA	NA	NA	dynein heavy chain 5, axonemal, transcript variant X3	1
GO:0001539	cilium or flagellum-dependent cell motility	0.00076	XM_034479306.1	NA	NA	NA	NA	NA	NA	NA	dynein heavy chain 5, axonemal, transcript variant X4	1
GO:0001539	cilium or flagellum-dependent cell motility	0.00076	XM_034479307.1	NA	NA	NA	NA	NA	NA	NA	dynein heavy chain 5, axonemal, transcript variant X5	1
GO:0001539	cilium or flagellum-dependent cell motility	0.00076	XM_034479684.1	NA	NA	NA	NA	NA	NA	NA	unconventional myosin-VI, transcript variant X1	1
GO:0001539	cilium or flagellum-dependent cell motility	0.00076	XM_034479685.1	NA	NA	NA	NA	NA	NA	NA	unconventional myosin-VI, transcript variant X2	1
GO:0001539	cilium or flagellum-dependent cell motility	0.00076	XM_034479686.1	NA	NA	NA	NA	NA	NA	NA	unconventional myosin-VI, transcript variant X3	1
GO:0001539	cilium or flagellum-dependent cell motility	0.00076	XM_034479687.1	NA	NA	NA	NA	NA	NA	NA	unconventional myosin-VI, transcript variant X4	1
GO:0001539	cilium or flagellum-dependent cell motility	0.00076	XM_034479688.1	NA	NA	NA	NA	NA	NA	NA	unconventional myosin-VI, transcript variant X5	1
GO:0003341	cilium movement	0.00263	XM_034474502.1	NA	NA	NA	NA	NA	NA	NA	serine/threonine-protein kinase 36, transcript variant X1	1
GO:0003341	cilium movement	0.00263	XM_034474503.1	NA	NA	NA	NA	NA	NA	NA	serine/threonine-protein kinase 36, transcript variant X2	1
GO:0003341	cilium movement	0.00263	XM_034479303.1	NA	NA	NA	NA	NA	NA	NA	dynein heavy chain 5, axonemal, transcript variant X1	1
GO:0003341	cilium movement	0.00263	XM_034479304.1	NA	NA	NA	NA	NA	NA	NA	dynein heavy chain 5, axonemal, transcript variant X2	1
GO:0003341	cilium movement	0.00263	XM_034479305.1	NA	NA	NA	NA	NA	NA	NA	dynein heavy chain 5, axonemal, transcript variant X3	1
GO:0003341	cilium movement	0.00263	XM_034479306.1	NA	NA	NA	NA	NA	NA	NA	dynein heavy chain 5, axonemal, transcript variant X4	1
GO:0003341	cilium movement	0.00263	XM_034479307.1	NA	NA	NA	NA	NA	NA	NA	dynein heavy chain 5, axonemal, transcript variant X5	1
GO:0003341	cilium movement	0.00263	XM_034479684.1	NA	NA	NA	NA	NA	NA	NA	unconventional myosin-VI, transcript variant X1	1
GO:0003341	cilium movement	0.00263	XM_034479685.1	NA	NA	NA	NA	NA	NA	NA	unconventional myosin-VI, transcript variant X2	1
GO:0003341	cilium movement	0.00263	XM_034479686.1	NA	NA	NA	NA	NA	NA	NA	unconventional myosin-VI, transcript variant X3	1
GO:0003341	cilium movement	0.00263	XM_034479687.1	NA	NA	NA	NA	NA	NA	NA	unconventional myosin-VI, transcript variant X4	1
GO:0003341	cilium movement	0.00263	XM_034479688.1	NA	NA	NA	NA	NA	NA	NA	unconventional myosin-VI, transcript variant X5	1
GO:0030317	flagellated sperm motility	0.00076	XM_034479303.1	105330782	NC_047563.1	23984358	23984360	52.2605	sperm motility	other biological processes	dynein heavy chain 5, axonemal, transcript variant X1	1
GO:0030317	flagellated sperm motility	0.00076	XM_034479303.1	105330782	NC_047563.1	23995567	23995569	55.2521	sperm motility	other biological processes	dynein heavy chain 5, axonemal, transcript variant X1	1
GO:0030317	flagellated sperm motility	0.00076	XM_034479304.1	105330782	NC_047563.1	23984358	23984360	52.2605	sperm motility	other biological processes	dynein heavy chain 5, axonemal, transcript variant X2	1
GO:0030317	flagellated sperm motility	0.00076	XM_034479304.1	105330782	NC_047563.1	23995567	23995569	55.2521	sperm motility	other biological processes	dynein heavy chain 5, axonemal, transcript variant X2	1
GO:0030317	flagellated sperm motility	0.00076	XM_034479305.1	105330782	NC_047563.1	23984358	23984360	52.2605	sperm motility	other biological processes	dynein heavy chain 5, axonemal, transcript variant X3	1
GO:0030317	flagellated sperm motility	0.00076	XM_034479305.1	105330782	NC_047563.1	23995567	23995569	55.2521	sperm motility	other biological processes	dynein heavy chain 5, axonemal, transcript variant X3	1
GO:0030317	flagellated sperm motility	0.00076	XM_034479306.1	105330782	NC_047563.1	23984358	23984360	52.2605	sperm motility	other biological processes	dynein heavy chain 5, axonemal, transcript variant X4	1
GO:0030317	flagellated sperm motility	0.00076	XM_034479306.1	105330782	NC_047563.1	23995567	23995569	55.2521	sperm motility	other biological processes	dynein heavy chain 5, axonemal, transcript variant X4	1
GO:0030317	flagellated sperm motility	0.00076	XM_034479307.1	105330782	NC_047563.1	23984358	23984360	52.2605	sperm motility	other biological processes	dynein heavy chain 5, axonemal, transcript variant X5	1
GO:0030317	flagellated sperm motility	0.00076	XM_034479307.1	105330782	NC_047563.1	23995567	23995569	55.2521	sperm motility	other biological processes	dynein heavy chain 5, axonemal, transcript variant X5	1
GO:0030317	flagellated sperm motility	0.00076	XM_034479684.1	105337636	NC_047563.1	63424371	63424373	55.8696	sperm motility	other biological processes	unconventional myosin-VI, transcript variant X1	1
GO:0030317	flagellated sperm motility	0.00076	XM_034479684.1	105337636	NC_047563.1	63429513	63429515	-58.6648	sperm motility	other biological processes	unconventional myosin-VI, transcript variant X1	1
GO:0030317	flagellated sperm motility	0.00076	XM_034479685.1	105337636	NC_047563.1	63424371	63424373	55.8696	sperm motility	other biological processes	unconventional myosin-VI, transcript variant X2	1
GO:0030317	flagellated sperm motility	0.00076	XM_034479685.1	105337636	NC_047563.1	63429513	63429515	-58.6648	sperm motility	other biological processes	unconventional myosin-VI, transcript variant X2	1
GO:0030317	flagellated sperm motility	0.00076	XM_034479686.1	105337636	NC_047563.1	63424371	63424373	55.8696	sperm motility	other biological processes	unconventional myosin-VI, transcript variant X3	1
GO:0030317	flagellated sperm motility	0.00076	XM_034479686.1	105337636	NC_047563.1	63429513	63429515	-58.6648	sperm motility	other biological processes	unconventional myosin-VI, transcript variant X3	1
GO:0030317	flagellated sperm motility	0.00076	XM_034479687.1	105337636	NC_047563.1	63424371	63424373	55.8696	sperm motility	other biological processes	unconventional myosin-VI, transcript variant X4	1
GO:0030317	flagellated sperm motility	0.00076	XM_034479687.1	105337636	NC_047563.1	63429513	63429515	-58.6648	sperm motility	other biological processes	unconventional myosin-VI, transcript variant X4	1
GO:0030317	flagellated sperm motility	0.00076	XM_034479688.1	105337636	NC_047563.1	63424371	63424373	55.8696	sperm motility	other biological processes	unconventional myosin-VI, transcript variant X5	1
GO:0030317	flagellated sperm motility	0.00076	XM_034479688.1	105337636	NC_047563.1	63429513	63429515	-58.6648	sperm motility	other biological processes	unconventional myosin-VI, transcript variant X5	1
GO:0060285	cilium-dependent cell motility	0.00076	XM_034479303.1	NA	NA	NA	NA	NA	NA	NA	dynein heavy chain 5, axonemal, transcript variant X1	1
GO:0060285	cilium-dependent cell motility	0.00076	XM_034479304.1	NA	NA	NA	NA	NA	NA	NA	dynein heavy chain 5, axonemal, transcript variant X2	1
GO:0060285	cilium-dependent cell motility	0.00076	XM_034479305.1	NA	NA	NA	NA	NA	NA	NA	dynein heavy chain 5, axonemal, transcript variant X3	1
GO:0060285	cilium-dependent cell motility	0.00076	XM_034479306.1	NA	NA	NA	NA	NA	NA	NA	dynein heavy chain 5, axonemal, transcript variant X4	1
GO:0060285	cilium-dependent cell motility	0.00076	XM_034479307.1	NA	NA	NA	NA	NA	NA	NA	dynein heavy chain 5, axonemal, transcript variant X5	1
GO:0060285	cilium-dependent cell motility	0.00076	XM_034479684.1	NA	NA	NA	NA	NA	NA	NA	unconventional myosin-VI, transcript variant X1	1
GO:0060285	cilium-dependent cell motility	0.00076	XM_034479685.1	NA	NA	NA	NA	NA	NA	NA	unconventional myosin-VI, transcript variant X2	1
GO:0060285	cilium-dependent cell motility	0.00076	XM_034479686.1	NA	NA	NA	NA	NA	NA	NA	unconventional myosin-VI, transcript variant X3	1
GO:0060285	cilium-dependent cell motility	0.00076	XM_034479687.1	NA	NA	NA	NA	NA	NA	NA	unconventional myosin-VI, transcript variant X4	1
GO:0060285	cilium-dependent cell motility	0.00076	XM_034479688.1	NA	NA	NA	NA	NA	NA	NA	unconventional myosin-VI, transcript variant X5	1
GO:0060294	cilium movement involved in cell motility	0.00076	XM_034479303.1	NA	NA	NA	NA	NA	NA	NA	dynein heavy chain 5, axonemal, transcript variant X1	1
GO:0060294	cilium movement involved in cell motility	0.00076	XM_034479304.1	NA	NA	NA	NA	NA	NA	NA	dynein heavy chain 5, axonemal, transcript variant X2	1
GO:0060294	cilium movement involved in cell motility	0.00076	XM_034479305.1	NA	NA	NA	NA	NA	NA	NA	dynein heavy chain 5, axonemal, transcript variant X3	1
GO:0060294	cilium movement involved in cell motility	0.00076	XM_034479306.1	NA	NA	NA	NA	NA	NA	NA	dynein heavy chain 5, axonemal, transcript variant X4	1
GO:0060294	cilium movement involved in cell motility	0.00076	XM_034479307.1	NA	NA	NA	NA	NA	NA	NA	dynein heavy chain 5, axonemal, transcript variant X5	1
GO:0060294	cilium movement involved in cell motility	0.00076	XM_034479684.1	NA	NA	NA	NA	NA	NA	NA	unconventional myosin-VI, transcript variant X1	1
GO:0060294	cilium movement involved in cell motility	0.00076	XM_034479685.1	NA	NA	NA	NA	NA	NA	NA	unconventional myosin-VI, transcript variant X2	1
GO:0060294	cilium movement involved in cell motility	0.00076	XM_034479686.1	NA	NA	NA	NA	NA	NA	NA	unconventional myosin-VI, transcript variant X3	1
GO:0060294	cilium movement involved in cell motility	0.00076	XM_034479687.1	NA	NA	NA	NA	NA	NA	NA	unconventional myosin-VI, transcript variant X4	1
GO:0060294	cilium movement involved in cell motility	0.00076	XM_034479688.1	NA	NA	NA	NA	NA	NA	NA	unconventional myosin-VI, transcript variant X5	1
GO:0097722	sperm motility	0.00076	XM_034479303.1	NA	NA	NA	NA	NA	NA	NA	dynein heavy chain 5, axonemal, transcript variant X1	1
GO:0097722	sperm motility	0.00076	XM_034479304.1	NA	NA	NA	NA	NA	NA	NA	dynein heavy chain 5, axonemal, transcript variant X2	1
GO:0097722	sperm motility	0.00076	XM_034479305.1	NA	NA	NA	NA	NA	NA	NA	dynein heavy chain 5, axonemal, transcript variant X3	1
GO:0097722	sperm motility	0.00076	XM_034479306.1	NA	NA	NA	NA	NA	NA	NA	dynein heavy chain 5, axonemal, transcript variant X4	1
GO:0097722	sperm motility	0.00076	XM_034479307.1	NA	NA	NA	NA	NA	NA	NA	dynein heavy chain 5, axonemal, transcript variant X5	1
GO:0097722	sperm motility	0.00076	XM_034479684.1	NA	NA	NA	NA	NA	NA	NA	unconventional myosin-VI, transcript variant X1	1
GO:0097722	sperm motility	0.00076	XM_034479685.1	NA	NA	NA	NA	NA	NA	NA	unconventional myosin-VI, transcript variant X2	1
GO:0097722	sperm motility	0.00076	XM_034479686.1	NA	NA	NA	NA	NA	NA	NA	unconventional myosin-VI, transcript variant X3	1
GO:0097722	sperm motility	0.00076	XM_034479687.1	NA	NA	NA	NA	NA	NA	NA	unconventional myosin-VI, transcript variant X4	1
GO:0097722	sperm motility	0.00076	XM_034479688.1	NA	NA	NA	NA	NA	NA	NA	unconventional myosin-VI, transcript variant X5	1
GO:0002165	instar larval or pupal development	0.00298	XM_034482479.1	105331446	NC_047564.1	26693493	26693495	59.0661	instar larval or pupal development	developmental processes	helicase domino, transcript variant X1	2
GO:0002165	instar larval or pupal development	0.00298	XM_034482479.1	105331446	NC_047564.1	26781172	26781174	61.4115	instar larval or pupal development	developmental processes	helicase domino, transcript variant X1	2
GO:0002165	instar larval or pupal development	0.00298	XM_034482479.1	105331446	NC_047564.1	26781458	26781460	52.1684	instar larval or pupal development	developmental processes	helicase domino, transcript variant X1	2
GO:0002165	instar larval or pupal development	0.00298	XM_034482479.1	105331446	NC_047564.1	26782469	26782471	62.6102	instar larval or pupal development	developmental processes	helicase domino, transcript variant X1	2
GO:0002165	instar larval or pupal development	0.00298	XM_034482479.1	105331446	NC_047564.1	26783579	26783581	65.3897	instar larval or pupal development	developmental processes	helicase domino, transcript variant X1	2
GO:0002165	instar larval or pupal development	0.00298	XM_034482480.1	105331446	NC_047564.1	26693493	26693495	59.0661	instar larval or pupal development	developmental processes	helicase domino, transcript variant X2	2
GO:0002165	instar larval or pupal development	0.00298	XM_034482480.1	105331446	NC_047564.1	26781172	26781174	61.4115	instar larval or pupal development	developmental processes	helicase domino, transcript variant X2	2
GO:0002165	instar larval or pupal development	0.00298	XM_034482480.1	105331446	NC_047564.1	26781458	26781460	52.1684	instar larval or pupal development	developmental processes	helicase domino, transcript variant X2	2
GO:0002165	instar larval or pupal development	0.00298	XM_034482480.1	105331446	NC_047564.1	26782469	26782471	62.6102	instar larval or pupal development	developmental processes	helicase domino, transcript variant X2	2
GO:0002165	instar larval or pupal development	0.00298	XM_034482480.1	105331446	NC_047564.1	26783579	26783581	65.3897	instar larval or pupal development	developmental processes	helicase domino, transcript variant X2	2
GO:0002165	instar larval or pupal development	0.00298	XM_034482481.1	105331446	NC_047564.1	26693493	26693495	59.0661	instar larval or pupal development	developmental processes	helicase domino, transcript variant X3	2
GO:0002165	instar larval or pupal development	0.00298	XM_034482481.1	105331446	NC_047564.1	26781172	26781174	61.4115	instar larval or pupal development	developmental processes	helicase domino, transcript variant X3	2
GO:0002165	instar larval or pupal development	0.00298	XM_034482481.1	105331446	NC_047564.1	26781458	26781460	52.1684	instar larval or pupal development	developmental processes	helicase domino, transcript variant X3	2
GO:0002165	instar larval or pupal development	0.00298	XM_034482481.1	105331446	NC_047564.1	26782469	26782471	62.6102	instar larval or pupal development	developmental processes	helicase domino, transcript variant X3	2
GO:0002165	instar larval or pupal development	0.00298	XM_034482481.1	105331446	NC_047564.1	26783579	26783581	65.3897	instar larval or pupal development	developmental processes	helicase domino, transcript variant X3	2
GO:0002165	instar larval or pupal development	0.00298	XM_034482482.1	105331446	NC_047564.1	26693493	26693495	59.0661	instar larval or pupal development	developmental processes	helicase domino, transcript variant X4	2
GO:0002165	instar larval or pupal development	0.00298	XM_034482482.1	105331446	NC_047564.1	26781172	26781174	61.4115	instar larval or pupal development	developmental processes	helicase domino, transcript variant X4	2
GO:0002165	instar larval or pupal development	0.00298	XM_034482482.1	105331446	NC_047564.1	26781458	26781460	52.1684	instar larval or pupal development	developmental processes	helicase domino, transcript variant X4	2
GO:0002165	instar larval or pupal development	0.00298	XM_034482482.1	105331446	NC_047564.1	26782469	26782471	62.6102	instar larval or pupal development	developmental processes	helicase domino, transcript variant X4	2
GO:0002165	instar larval or pupal development	0.00298	XM_034482482.1	105331446	NC_047564.1	26783579	26783581	65.3897	instar larval or pupal development	developmental processes	helicase domino, transcript variant X4	2
GO:0002165	instar larval or pupal development	0.00298	XM_034482483.1	105331446	NC_047564.1	26693493	26693495	59.0661	instar larval or pupal development	developmental processes	helicase domino, transcript variant X5	2
GO:0002165	instar larval or pupal development	0.00298	XM_034482483.1	105331446	NC_047564.1	26781172	26781174	61.4115	instar larval or pupal development	developmental processes	helicase domino, transcript variant X5	2
GO:0002165	instar larval or pupal development	0.00298	XM_034482483.1	105331446	NC_047564.1	26781458	26781460	52.1684	instar larval or pupal development	developmental processes	helicase domino, transcript variant X5	2
GO:0002165	instar larval or pupal development	0.00298	XM_034482483.1	105331446	NC_047564.1	26782469	26782471	62.6102	instar larval or pupal development	developmental processes	helicase domino, transcript variant X5	2
GO:0002165	instar larval or pupal development	0.00298	XM_034482483.1	105331446	NC_047564.1	26783579	26783581	65.3897	instar larval or pupal development	developmental processes	helicase domino, transcript variant X5	2
GO:0002165	instar larval or pupal development	0.00298	XM_034482484.1	105331446	NC_047564.1	26693493	26693495	59.0661	instar larval or pupal development	developmental processes	helicase domino, transcript variant X6	2
GO:0002165	instar larval or pupal development	0.00298	XM_034482484.1	105331446	NC_047564.1	26781172	26781174	61.4115	instar larval or pupal development	developmental processes	helicase domino, transcript variant X6	2
GO:0002165	instar larval or pupal development	0.00298	XM_034482484.1	105331446	NC_047564.1	26781458	26781460	52.1684	instar larval or pupal development	developmental processes	helicase domino, transcript variant X6	2
GO:0002165	instar larval or pupal development	0.00298	XM_034482484.1	105331446	NC_047564.1	26782469	26782471	62.6102	instar larval or pupal development	developmental processes	helicase domino, transcript variant X6	2
GO:0002165	instar larval or pupal development	0.00298	XM_034482484.1	105331446	NC_047564.1	26783579	26783581	65.3897	instar larval or pupal development	developmental processes	helicase domino, transcript variant X6	2
GO:0002165	instar larval or pupal development	0.00298	XM_034482485.1	105331446	NC_047564.1	26693493	26693495	59.0661	instar larval or pupal development	developmental processes	helicase domino, transcript variant X7	2
GO:0002165	instar larval or pupal development	0.00298	XM_034482485.1	105331446	NC_047564.1	26781172	26781174	61.4115	instar larval or pupal development	developmental processes	helicase domino, transcript variant X7	2
GO:0002165	instar larval or pupal development	0.00298	XM_034482485.1	105331446	NC_047564.1	26781458	26781460	52.1684	instar larval or pupal development	developmental processes	helicase domino, transcript variant X7	2
GO:0002165	instar larval or pupal development	0.00298	XM_034482485.1	105331446	NC_047564.1	26782469	26782471	62.6102	instar larval or pupal development	developmental processes	helicase domino, transcript variant X7	2
GO:0002165	instar larval or pupal development	0.00298	XM_034482485.1	105331446	NC_047564.1	26783579	26783581	65.3897	instar larval or pupal development	developmental processes	helicase domino, transcript variant X7	2
GO:0002165	instar larval or pupal development	0.00298	XM_034482486.1	105331446	NC_047564.1	26693493	26693495	59.0661	instar larval or pupal development	developmental processes	helicase domino, transcript variant X8	2
GO:0002165	instar larval or pupal development	0.00298	XM_034482486.1	105331446	NC_047564.1	26781172	26781174	61.4115	instar larval or pupal development	developmental processes	helicase domino, transcript variant X8	2
GO:0002165	instar larval or pupal development	0.00298	XM_034482486.1	105331446	NC_047564.1	26781458	26781460	52.1684	instar larval or pupal development	developmental processes	helicase domino, transcript variant X8	2
GO:0002165	instar larval or pupal development	0.00298	XM_034482486.1	105331446	NC_047564.1	26782469	26782471	62.6102	instar larval or pupal development	developmental processes	helicase domino, transcript variant X8	2
GO:0002165	instar larval or pupal development	0.00298	XM_034482486.1	105331446	NC_047564.1	26783579	26783581	65.3897	instar larval or pupal development	developmental processes	helicase domino, transcript variant X8	2
GO:0002165	instar larval or pupal development	0.00298	XM_034482487.1	105331446	NC_047564.1	26693493	26693495	59.0661	instar larval or pupal development	developmental processes	helicase domino, transcript variant X9	2
GO:0002165	instar larval or pupal development	0.00298	XM_034482487.1	105331446	NC_047564.1	26781172	26781174	61.4115	instar larval or pupal development	developmental processes	helicase domino, transcript variant X9	2
GO:0002165	instar larval or pupal development	0.00298	XM_034482487.1	105331446	NC_047564.1	26781458	26781460	52.1684	instar larval or pupal development	developmental processes	helicase domino, transcript variant X9	2
GO:0002165	instar larval or pupal development	0.00298	XM_034482487.1	105331446	NC_047564.1	26782469	26782471	62.6102	instar larval or pupal development	developmental processes	helicase domino, transcript variant X9	2
GO:0002165	instar larval or pupal development	0.00298	XM_034482487.1	105331446	NC_047564.1	26783579	26783581	65.3897	instar larval or pupal development	developmental processes	helicase domino, transcript variant X9	2
GO:0002165	instar larval or pupal development	0.00298	XM_034482488.1	105331446	NC_047564.1	26693493	26693495	59.0661	instar larval or pupal development	developmental processes	helicase domino, transcript variant X10	2
GO:0002165	instar larval or pupal development	0.00298	XM_034482488.1	105331446	NC_047564.1	26781172	26781174	61.4115	instar larval or pupal development	developmental processes	helicase domino, transcript variant X10	2
GO:0002165	instar larval or pupal development	0.00298	XM_034482488.1	105331446	NC_047564.1	26781458	26781460	52.1684	instar larval or pupal development	developmental processes	helicase domino, transcript variant X10	2
GO:0002165	instar larval or pupal development	0.00298	XM_034482488.1	105331446	NC_047564.1	26782469	26782471	62.6102	instar larval or pupal development	developmental processes	helicase domino, transcript variant X10	2
GO:0002165	instar larval or pupal development	0.00298	XM_034482488.1	105331446	NC_047564.1	26783579	26783581	65.3897	instar larval or pupal development	developmental processes	helicase domino, transcript variant X10	2
GO:0002165	instar larval or pupal development	0.00298	XM_034473960.1	NA	NA	NA	NA	NA	NA	NA	protein neuralized, transcript variant X3	2
GO:0002165	instar larval or pupal development	0.00298	XM_034479684.1	NA	NA	NA	NA	NA	NA	NA	unconventional myosin-VI, transcript variant X1	2
GO:0002165	instar larval or pupal development	0.00298	XM_034479685.1	NA	NA	NA	NA	NA	NA	NA	unconventional myosin-VI, transcript variant X2	2
GO:0002165	instar larval or pupal development	0.00298	XM_034479686.1	NA	NA	NA	NA	NA	NA	NA	unconventional myosin-VI, transcript variant X3	2
GO:0002165	instar larval or pupal development	0.00298	XM_034479687.1	NA	NA	NA	NA	NA	NA	NA	unconventional myosin-VI, transcript variant X4	2
GO:0002165	instar larval or pupal development	0.00298	XM_034479688.1	NA	NA	NA	NA	NA	NA	NA	unconventional myosin-VI, transcript variant X5	2
GO:0009791	post-embryonic development	0.00442	XM_034465734.1	105317044	NC_047560.1	1302128	1302130	66.1481	post-embryonic development	developmental processes	cytoplasmic aconitate hydratase, transcript variant X1	3
GO:0009791	post-embryonic development	0.00442	XM_034465734.1	105317044	NC_047560.1	1302706	1302708	54.9909	post-embryonic development	developmental processes	cytoplasmic aconitate hydratase, transcript variant X1	3
GO:0009791	post-embryonic development	0.00442	XM_034465735.1	105317044	NC_047560.1	1302128	1302130	66.1481	post-embryonic development	developmental processes	cytoplasmic aconitate hydratase, transcript variant X2	3
GO:0009791	post-embryonic development	0.00442	XM_034465735.1	105317044	NC_047560.1	1302706	1302708	54.9909	post-embryonic development	developmental processes	cytoplasmic aconitate hydratase, transcript variant X2	3
GO:0009791	post-embryonic development	0.00442	XM_034465736.1	105317044	NC_047560.1	1302128	1302130	66.1481	post-embryonic development	developmental processes	cytoplasmic aconitate hydratase, transcript variant X3	3
GO:0009791	post-embryonic development	0.00442	XM_034465736.1	105317044	NC_047560.1	1302706	1302708	54.9909	post-embryonic development	developmental processes	cytoplasmic aconitate hydratase, transcript variant X3	3
GO:0009791	post-embryonic development	0.00442	XM_034465737.1	105317044	NC_047560.1	1302128	1302130	66.1481	post-embryonic development	developmental processes	cytoplasmic aconitate hydratase, transcript variant X4	3
GO:0009791	post-embryonic development	0.00442	XM_034465737.1	105317044	NC_047560.1	1302706	1302708	54.9909	post-embryonic development	developmental processes	cytoplasmic aconitate hydratase, transcript variant X4	3
GO:0009791	post-embryonic development	0.00442	XM_034465738.1	105317044	NC_047560.1	1302128	1302130	66.1481	post-embryonic development	developmental processes	cytoplasmic aconitate hydratase, transcript variant X5	3
GO:0009791	post-embryonic development	0.00442	XM_034465738.1	105317044	NC_047560.1	1302706	1302708	54.9909	post-embryonic development	developmental processes	cytoplasmic aconitate hydratase, transcript variant X5	3
GO:0009791	post-embryonic development	0.00442	XM_034482647.1	105317516	NC_047564.1	25225793	25225795	58.9744	post-embryonic development	developmental processes	serine-protein kinase ATM, transcript variant X1	3
GO:0009791	post-embryonic development	0.00442	XM_034482648.1	105317516	NC_047564.1	25225793	25225795	58.9744	post-embryonic development	developmental processes	serine-protein kinase ATM, transcript variant X2	3
GO:0009791	post-embryonic development	0.00442	XM_034482649.1	105317516	NC_047564.1	25225793	25225795	58.9744	post-embryonic development	developmental processes	serine-protein kinase ATM, transcript variant X3	3
GO:0009791	post-embryonic development	0.00442	XM_034474502.1	105328930	NC_047562.1	39658233	39658235	-53.5816	post-embryonic development	developmental processes	serine/threonine-protein kinase 36, transcript variant X1	3
GO:0009791	post-embryonic development	0.00442	XM_034474503.1	105328930	NC_047562.1	39658233	39658235	-53.5816	post-embryonic development	developmental processes	serine/threonine-protein kinase 36, transcript variant X2	3
GO:0009791	post-embryonic development	0.00442	XM_034478686.1	105339958	NC_047563.1	43490501	43490503	-64.6617	post-embryonic development	developmental processes	cation-independent mannose-6-phosphate receptor, transcript variant X1	3
GO:0009791	post-embryonic development	0.00442	XM_034478687.1	105339958	NC_047563.1	43490501	43490503	-64.6617	post-embryonic development	developmental processes	cation-independent mannose-6-phosphate receptor, transcript variant X2	3
GO:0009791	post-embryonic development	0.00442	XM_034478689.1	105339958	NC_047563.1	43490501	43490503	-64.6617	post-embryonic development	developmental processes	cation-independent mannose-6-phosphate receptor, transcript variant X3	3
GO:0009791	post-embryonic development	0.00442	XM_034478690.1	105339958	NC_047563.1	43490501	43490503	-64.6617	post-embryonic development	developmental processes	cation-independent mannose-6-phosphate receptor, transcript variant X4	3
GO:0009791	post-embryonic development	0.00442	XM_034473960.1	NA	NA	NA	NA	NA	NA	NA	protein neuralized, transcript variant X3	3
GO:0009791	post-embryonic development	0.00442	XM_034479684.1	NA	NA	NA	NA	NA	NA	NA	unconventional myosin-VI, transcript variant X1	3
GO:0009791	post-embryonic development	0.00442	XM_034479685.1	NA	NA	NA	NA	NA	NA	NA	unconventional myosin-VI, transcript variant X2	3
GO:0009791	post-embryonic development	0.00442	XM_034479686.1	NA	NA	NA	NA	NA	NA	NA	unconventional myosin-VI, transcript variant X3	3
GO:0009791	post-embryonic development	0.00442	XM_034479687.1	NA	NA	NA	NA	NA	NA	NA	unconventional myosin-VI, transcript variant X4	3
GO:0009791	post-embryonic development	0.00442	XM_034479688.1	NA	NA	NA	NA	NA	NA	NA	unconventional myosin-VI, transcript variant X5	3
GO:0009791	post-embryonic development	0.00442	XM_034482479.1	NA	NA	NA	NA	NA	NA	NA	helicase domino, transcript variant X1	3
GO:0009791	post-embryonic development	0.00442	XM_034482480.1	NA	NA	NA	NA	NA	NA	NA	helicase domino, transcript variant X2	3
GO:0009791	post-embryonic development	0.00442	XM_034482481.1	NA	NA	NA	NA	NA	NA	NA	helicase domino, transcript variant X3	3
GO:0009791	post-embryonic development	0.00442	XM_034482482.1	NA	NA	NA	NA	NA	NA	NA	helicase domino, transcript variant X4	3
GO:0009791	post-embryonic development	0.00442	XM_034482483.1	NA	NA	NA	NA	NA	NA	NA	helicase domino, transcript variant X5	3
GO:0009791	post-embryonic development	0.00442	XM_034482484.1	NA	NA	NA	NA	NA	NA	NA	helicase domino, transcript variant X6	3
GO:0009791	post-embryonic development	0.00442	XM_034482485.1	NA	NA	NA	NA	NA	NA	NA	helicase domino, transcript variant X7	3
GO:0009791	post-embryonic development	0.00442	XM_034482486.1	NA	NA	NA	NA	NA	NA	NA	helicase domino, transcript variant X8	3
GO:0009791	post-embryonic development	0.00442	XM_034482487.1	NA	NA	NA	NA	NA	NA	NA	helicase domino, transcript variant X9	3
GO:0009791	post-embryonic development	0.00442	XM_034482488.1	NA	NA	NA	NA	NA	NA	NA	helicase domino, transcript variant X10	3
GO:0001700	embryonic development via the syncytial blastoderm	0.00816	XM_034479684.1	NA	NA	NA	NA	NA	NA	NA	unconventional myosin-VI, transcript variant X1	4
GO:0001700	embryonic development via the syncytial blastoderm	0.00816	XM_034479685.1	NA	NA	NA	NA	NA	NA	NA	unconventional myosin-VI, transcript variant X2	4
GO:0001700	embryonic development via the syncytial blastoderm	0.00816	XM_034479686.1	NA	NA	NA	NA	NA	NA	NA	unconventional myosin-VI, transcript variant X3	4
GO:0001700	embryonic development via the syncytial blastoderm	0.00816	XM_034479687.1	NA	NA	NA	NA	NA	NA	NA	unconventional myosin-VI, transcript variant X4	4
GO:0001700	embryonic development via the syncytial blastoderm	0.00816	XM_034479688.1	NA	NA	NA	NA	NA	NA	NA	unconventional myosin-VI, transcript variant X5	4
GO:0001700	embryonic development via the syncytial blastoderm	0.00816	XM_034481540.1	NA	NA	NA	NA	NA	NA	NA	uncharacterized LOC105324167, transcript variant X1	4
GO:0001700	embryonic development via the syncytial blastoderm	0.00816	XM_034481541.1	NA	NA	NA	NA	NA	NA	NA	uncharacterized LOC105324167, transcript variant X2	4
GO:0007391	dorsal closure	0.00816	XM_034479684.1	105337636	NC_047563.1	63424371	63424373	55.8696	dorsal closure	developmental processes	unconventional myosin-VI, transcript variant X1	5
GO:0007391	dorsal closure	0.00816	XM_034479684.1	105337636	NC_047563.1	63429513	63429515	-58.6648	dorsal closure	developmental processes	unconventional myosin-VI, transcript variant X1	5
GO:0007391	dorsal closure	0.00816	XM_034479685.1	105337636	NC_047563.1	63424371	63424373	55.8696	dorsal closure	developmental processes	unconventional myosin-VI, transcript variant X2	5
GO:0007391	dorsal closure	0.00816	XM_034479685.1	105337636	NC_047563.1	63429513	63429515	-58.6648	dorsal closure	developmental processes	unconventional myosin-VI, transcript variant X2	5
GO:0007391	dorsal closure	0.00816	XM_034479686.1	105337636	NC_047563.1	63424371	63424373	55.8696	dorsal closure	developmental processes	unconventional myosin-VI, transcript variant X3	5
GO:0007391	dorsal closure	0.00816	XM_034479686.1	105337636	NC_047563.1	63429513	63429515	-58.6648	dorsal closure	developmental processes	unconventional myosin-VI, transcript variant X3	5
GO:0007391	dorsal closure	0.00816	XM_034479687.1	105337636	NC_047563.1	63424371	63424373	55.8696	dorsal closure	developmental processes	unconventional myosin-VI, transcript variant X4	5
GO:0007391	dorsal closure	0.00816	XM_034479687.1	105337636	NC_047563.1	63429513	63429515	-58.6648	dorsal closure	developmental processes	unconventional myosin-VI, transcript variant X4	5
GO:0007391	dorsal closure	0.00816	XM_034479688.1	105337636	NC_047563.1	63424371	63424373	55.8696	dorsal closure	developmental processes	unconventional myosin-VI, transcript variant X5	5
GO:0007391	dorsal closure	0.00816	XM_034479688.1	105337636	NC_047563.1	63429513	63429515	-58.6648	dorsal closure	developmental processes	unconventional myosin-VI, transcript variant X5	5
GO:0007391	dorsal closure	0.00816	XM_034481540.1	NA	NA	NA	NA	NA	NA	NA	uncharacterized LOC105324167, transcript variant X1	5
GO:0007391	dorsal closure	0.00816	XM_034481541.1	NA	NA	NA	NA	NA	NA	NA	uncharacterized LOC105324167, transcript variant X2	5

## Sheet: functions
Product	General Function	Dheilly et al. 2012 S1: Sex-specific expressed genes	Dheilly et al. 2012 S2: Genes differentially expressed over male and/or female gametogenesis	Dheilly et al. 2012 S3: Genes differentially expressed between whole stage 3 female gonads and stripped stage 3 oocytes	Broquard et al. 2021 Additional File 1: Eighty-four genes identified in the C. gigas transcriptome by RNA-Seq Differential gene Expression Analysis	Downey-Wall et al. 2020	Venkataraman et al. 2020	Chandra Rajan et al. 2021	Lim et al. 2020	Other Notes
dynein heavy chain 5, axonemal	This gene encodes a dynein protein, which is part of a microtubule-associated motor protein complex consisting of heavy, light, and intermediate chains. This protein is an axonemal heavy chain dynein. It functions as a force-generating protein with ATPase activity, whereby the release of ADP is thought to produce the force-producing power stroke (RefSeq, Oct 2009)	N/A	Cluster 5: Increased expression over the course of spermatogenesis (dynein ligiht chan 1, axonemal, 33 kDA inner dynein arm light chain, dynein heavy chain 3, axonemal, dynein light chan LC6, dynein heavy chain 8, dynein alpha chain, flagellar outer arm). Also highly expressed in gills and labial palps, suggesting functional similarities related to flagella and cilia structure and movement (dynei…	N/A	N/A	N/A	dynein heavy chain 1, 8, 12, cytoplasmic dynein 1 heavy chain 1-like, dynein heavy chain 1, cytoplasmic dynein 2 heavy chain 1-like	No DML list available	N/A	De Witt: dynein highly expressed with relation to moving materials for calcification. Maynard 2018: Axonemal dynein is found in O. lurida cilia, bends microtubule complexes to generate fluid flow. Timmins-Schiffman: Differential dynein abundance in response to low pH. Goncalves 2017: Lower abundance in wild type oysters exposed to low pH. Campos 2016: Low salinity decreased dynein heavy chain 5 a…
unconventional myosin-VI	This gene encodes a reverse-direction motor protein that moves toward the minus end of actin filaments and plays a role in intracellular vesicle and organelle transport. The protein consists of a motor domain containing an ATP- and an actin-binding site and a globular tail which interacts with other proteins (RefSeq, July 2014)	N/A	Cluster 1: Decreased expression during gametogenesis, with higher expression in immature gonads. Also enriched for expression/high expression in adductor tissue (myosin heavy chain, striated muscle, tropomyosin), and visceral mass (myosin regulatory light chain, striated adductor muscle). Clusgter 5: Increased expression during gametogenesis (paramyosin)	Cluster 1: Decreased expression during gametogenesis, higher epxression in immature gonad (myosin heavy chain, striated muscle)	Paramyosin: Highly expressed in females over males in stage 0, but expression declines after stage 0	N/A	unconventional myosin-XVIIIa-like	No DML list available	N/A	Sirotkin 2000: Unconventional myosins important for fertilization and post-fertilization embryonic processes (blastulation, gastrulation), developmentally regulated, dynamic early embryogenesis may require the activity of specific classes of myosin motor proteins.
serine/threonine-protein kinase 36	This gene encodes a member of the serine/threonine kinase family of enzymes. This family member is similar to a Drosophila protein that plays a key role in the Hedgehog signaling pathway. This human protein is a positive regulator of the GLI zinc-finger transcription factors (RefSeq, Aug 2011)	N/A	Cluster 2: More expressed in females, found in mature stage 3 gonads only. Highly expressed genes for cell signaling, cell proliferation regulation, and differentiation (serine/threonine-protein kinase Pim-3). Cluster 3: More expressed in females, found in stage 2 gonad (serine/threonine-protein kinase SIK3 homolog). Cluster 5: Increased expression during gametogenesis (tesis-specifric serine/thr…	Cluster 2: More expressed in female stage 3 gonads only (serine/threonine-protein kinase Pim-3). Cluster 3: More expressed in female stage 2 gonad (SIK3 homolog). Cluster 8: Highly expressed in stage 2-3 males and females (VRK1)	Serine/threonine-protein kinase Nek1: highly expressed in females over males during sex determination/differentiation	N/A	serine/threonine-protein kinase STIK11-like, BUB1-like, Nek8-like, 2-like, Nek9-like, mTOR-like, PRP4 homolog, TBK1-like	No DML list available	serine/threonine-protein kinase pim-3	Pauletto: serine/threonine kinase genes related to oocyte maturation in king scallop. Epelboin: Multiple serine/threonine-protein kinases found in eggs and embryos, including 36. Various gene expression changes in response to abiotic stressors.
helicase domino	Mediates the ATP-dependent exchange of unmodified histone H2AV for its phosphorylated and acetylated form H2AVK5acS138ph, leading to transcriptional regulation of selected genes by chromatin remodeling. Required for somatic stem cell self-renewal but not for germline stem cell self-renewal. Involved in oogenesis. (UniProtKB)	N/A	N/A	N/A	N/A	N/A	N/A	No DML list available	N/A	Silliman 2019: Outlier SNP loci in O. lurida, related to immune or stress response. Nilsson 2018: Associated with upregulation of oogenesis in shrimp after handling stress and salinity shock, homeostasis functions.
protein neuralized	Involved in neurogenesis. Interacts with other neurogenic proteins in the specification of the neuroblast versus epidermoblast cell fate (UniProtKB). This family contains a conserved region approximately 60 residues long within eukaryotic neuralized and neuralized-like proteins. Neuralized belongs to a group of ubiquitin ligases and is required in a subset of Notch pathway-mediated cell fate deci…	N/A	N/A	N/A	N/A	N/A	N/A	No DML list available	N/A	Zazueta-Novoa 2014: Low accumulation and spread broadly in Strongylocentrotus purpuratus egg and embryo during early cleavage divisions, with only a slight increase after gastrulation, relationship to ubiquitination machinery. Jiang 2011: Neuralized-like protein 2 are induced in alveolar type II cells by inflammation, control β-catenin degradation during muscle development and negatively regulate…
cytoplasmic aconitate hydratase	Catalyzes the isomerization of citrate to isocitrate via cis-aconitate (UniProtKB). The protein encoded by this gene is a bifunctional, cytosolic protein that functions as an essential enzyme in the TCA cycle and interacts with mRNA to control the levels of iron inside cells (RefSeq, Jan 2014)	N/A	N/A	N/A	N/A	N/A	N/A	No DML list available	N/A	Evans 2017: Higher expression in S. purpuratus populations more exposed to low pH conditions after one day of low pH exposure (embryos), but lower expression after seven days of low pH exposure (larvae). Kingtong 2013: Upregulated, energy production during spermatogenesis in C. gigas. Boonmee 2016: Associated with energy metabolism, modification of energy production during Pecten maximus gametoge…
serine-protein kinase ATM	The protein encoded by this gene belongs to the PI3/PI4-kinase family. This protein is an important cell cycle checkpoint kinase that phosphorylates; thus, it functions as a regulator of a wide variety of downstream proteins. This protein and the closely related kinase ATR are thought to be master controllers of cell cycle checkpoint signaling pathways that are required for cell response to DNA d…	N/A	N/A	N/A	N/A	N/A	serine-protein kinase ATM-like	No DML list available	N/A	Moreira 2018: Higher in low pH + As C. gigas, cellular stress response. Epelboin 2016: Mobilized under embryonic development and environmental stress, role in cell-cycle progression. Yao 2021: Involved in female gamete generation and oocyte development in Sinonovacula constricta (razor clam)
cation-independent mannose-6-phosphate receptor	Transport of phosphorylated lysosomal enzymes from the Golgi complex and the cell surface to lysosomes. Lysosomal enzymes bearing phosphomannosyl residues bind specifically to mannose-6-phosphate receptors in the Golgi apparatus and the resulting receptor-ligand complex is transported to an acidic prelyosomal compartment where the low pH mediates the dissociation of the complex (UniProtKB)	N/A	N/A	N/A	N/A	N/A	N/A	No DML list available	N/A	Leprêtre 2020: Positively regulated when exposed to contaminants, potential involvement in D. polymorpha immunity. Zhang 2018: Upregulated in Marsupenaeus japonicus shrimp exposed to bacteria, promotes epxression of antimicrobial peptides
uncharacterized LOC105324167	N/A	N/A	N/A	N/A	N/A	N/A	N/A	No DML list available	N/A

## Sheet: transcript-gene
transcript	geneID	unique-transcript		unique-geneID
XM_034465734.1	105317044	XM_034465734.1		105317044
XM_034465734.1	105317044	XM_034465735.1		105347868
XM_034465735.1	105317044	XM_034465736.1		105328930
XM_034465735.1	105317044	XM_034465737.1		105339958
XM_034465736.1	105317044	XM_034465738.1		105330782
XM_034465736.1	105317044	XM_034473960.1		105337636
XM_034465737.1	105317044	XM_034474502.1		105324167
XM_034465737.1	105317044	XM_034474503.1		105331446
XM_034465738.1	105317044	XM_034478686.1		105317516
XM_034465738.1	105317044	XM_034478687.1
XM_034473960.1	105347868	XM_034478689.1
XM_034473960.1	105347868	XM_034478690.1
XM_034474502.1	105328930	XM_034479303.1
XM_034474502.1	105328930	XM_034479304.1
XM_034474503.1	105328930	XM_034479305.1
XM_034474503.1	105328930	XM_034479306.1
XM_034478686.1	105339958	XM_034479307.1
XM_034478687.1	105339958	XM_034479684.1
XM_034478689.1	105339958	XM_034479685.1
XM_034478690.1	105339958	XM_034479686.1
XM_034479303.1	105330782	XM_034479687.1
XM_034479303.1	105330782	XM_034479688.1
XM_034479303.1	105330782	XM_034481540.1
XM_034479303.1	105330782	XM_034481541.1
XM_034479303.1	105330782	XM_034482479.1
XM_034479303.1	105330782	XM_034482480.1
XM_034479303.1	105330782	XM_034482481.1
XM_034479304.1	105330782	XM_034482482.1
XM_034479304.1	105330782	XM_034482483.1
XM_034479304.1	105330782	XM_034482484.1
XM_034479304.1	105330782	XM_034482485.1
XM_034479304.1	105330782	XM_034482486.1
XM_034479304.1	105330782	XM_034482487.1
XM_034479304.1	105330782	XM_034482488.1
XM_034479305.1	105330782	XM_034482647.1
XM_034479305.1	105330782	XM_034482648.1
XM_034479305.1	105330782	XM_034482649.1
XM_034479305.1	105330782
XM_034479305.1	105330782
XM_034479305.1	105330782
XM_034479305.1	105330782
XM_034479306.1	105330782
XM_034479306.1	105330782
XM_034479306.1	105330782
XM_034479306.1	105330782
XM_034479306.1	105330782
XM_034479306.1	105330782
XM_034479306.1	105330782
XM_034479307.1	105330782
XM_034479307.1	105330782
XM_034479307.1	105330782
XM_034479307.1	105330782
XM_034479307.1	105330782
XM_034479307.1	105330782
XM_034479307.1	105330782
XM_034479684.1	105337636
XM_034479684.1	105337636
XM_034479684.1	105337636
XM_034479684.1	105337636
XM_034479684.1	105337636
XM_034479684.1	105337636
XM_034479684.1	105337636
XM_034479684.1	105337636
XM_034479684.1	105337636
XM_034479684.1	105337636
XM_034479684.1	105337636
XM_034479684.1	105337636
XM_034479685.1	105337636
XM_034479685.1	105337636
XM_034479685.1	105337636
XM_034479685.1	105337636
XM_034479685.1	105337636
XM_034479685.1	105337636
XM_034479685.1	105337636
XM_034479685.1	105337636
XM_034479685.1	105337636
XM_034479685.1	105337636
XM_034479685.1	105337636
XM_034479685.1	105337636
XM_034479686.1	105337636
XM_034479686.1	105337636
XM_034479686.1	105337636
XM_034479686.1	105337636
XM_034479686.1	105337636
XM_034479686.1	105337636
XM_034479686.1	105337636
XM_034479686.1	105337636
XM_034479686.1	105337636
XM_034479686.1	105337636
XM_034479686.1	105337636
XM_034479686.1	105337636
XM_034479687.1	105337636
XM_034479687.1	105337636
XM_034479687.1	105337636
XM_034479687.1	105337636
XM_034479687.1	105337636
XM_034479687.1	105337636
XM_034479687.1	105337636
XM_034479687.1	105337636
XM_034479687.1	105337636
XM_034479687.1	105337636
XM_034479687.1	105337636
XM_034479687.1	105337636
XM_034479688.1	105337636
XM_034479688.1	105337636
XM_034479688.1	105337636
XM_034479688.1	105337636
XM_034479688.1	105337636
XM_034479688.1	105337636
XM_034479688.1	105337636
XM_034479688.1	105337636
XM_034479688.1	105337636
XM_034479688.1	105337636
XM_034479688.1	105337636
XM_034479688.1	105337636
XM_034481540.1	105324167
XM_034481540.1	105324167
XM_034481541.1	105324167
XM_034481541.1	105324167
XM_034482479.1	105331446
XM_034482479.1	105331446
XM_034482479.1	105331446
XM_034482479.1	105331446
XM_034482479.1	105331446
XM_034482479.1	105331446
XM_034482480.1	105331446
XM_034482480.1	105331446
XM_034482480.1	105331446
XM_034482480.1	105331446
XM_034482480.1	105331446
XM_034482480.1	105331446
XM_034482481.1	105331446
XM_034482481.1	105331446
XM_034482481.1	105331446
XM_034482481.1	105331446
XM_034482481.1	105331446
XM_034482481.1	105331446
XM_034482482.1	105331446
XM_034482482.1	105331446
XM_034482482.1	105331446
XM_034482482.1	105331446
XM_034482482.1	105331446
XM_034482482.1	105331446
XM_034482483.1	105331446
XM_034482483.1	105331446
XM_034482483.1	105331446
XM_034482483.1	105331446
XM_034482483.1	105331446
XM_034482483.1	105331446
XM_034482484.1	105331446
XM_034482484.1	105331446
XM_034482484.1	105331446
XM_034482484.1	105331446
XM_034482484.1	105331446
XM_034482484.1	105331446
XM_034482485.1	105331446
XM_034482485.1	105331446
XM_034482485.1	105331446
XM_034482485.1	105331446
XM_034482485.1	105331446
XM_034482485.1	105331446
XM_034482486.1	105331446
XM_034482486.1	105331446
XM_034482486.1	105331446
XM_034482486.1	105331446
XM_034482486.1	105331446
XM_034482486.1	105331446
XM_034482487.1	105331446
XM_034482487.1	105331446
XM_034482487.1	105331446
XM_034482487.1	105331446
XM_034482487.1	105331446
XM_034482487.1	105331446
XM_034482488.1	105331446
XM_034482488.1	105331446
XM_034482488.1	105331446
XM_034482488.1	105331446
XM_034482488.1	105331446
XM_034482488.1	105331446
XM_034482647.1	105317516
XM_034482648.1	105317516
XM_034482649.1	105317516
