# Supplementary material for: Differential DNA methylation in Pacific oyster reproductive tissue in response to ocean acidification
Source: BMC Genomics. 2022 Aug 4;23:556. doi: 10.1186/s12864-022-08781-5 (PMC9351233; doi:10.1186/s12864-022-08781-5)
Supplement: Supplementary file 8 — Additional file 8: Supplementary Table 7. Cellular component GOterm enrichment results. Enrichment analysis p-values and annotation of genes containing significant cellular component GOterms and differentially methylated loci. [file 12864_2022_8781_MOESM8_ESM.xlsx]

## Sheet: all-CC-EnrichedGO-DML-ManAnn
Supplementary Table 7
Cellular component GOterm enrichment results.
Enrichment analysis p-values and annotation of genes containing significant cellular component GOterms and differentially methylated loci
GOID	topGOterm	p.value	transcript	geneID	chr	start	end	meth.diff	GOterm	GOSlim	product
GO:0000123	histone acetyltransferase complex	0.0093	XM_034482479.1	105331446	NC_047564.1	26693493	26693495	59.0661	histone acetyltransferase complex	nucleus	helicase domino, transcript variant X1
GO:0000123	histone acetyltransferase complex	0.0093	XM_034482479.1	105331446	NC_047564.1	26781172	26781174	61.4115	histone acetyltransferase complex	nucleus	helicase domino, transcript variant X1
GO:0000123	histone acetyltransferase complex	0.0093	XM_034482479.1	105331446	NC_047564.1	26781458	26781460	52.1684	histone acetyltransferase complex	nucleus	helicase domino, transcript variant X1
GO:0000123	histone acetyltransferase complex	0.0093	XM_034482479.1	105331446	NC_047564.1	26782469	26782471	62.6102	histone acetyltransferase complex	nucleus	helicase domino, transcript variant X1
GO:0000123	histone acetyltransferase complex	0.0093	XM_034482479.1	105331446	NC_047564.1	26783579	26783581	65.3897	histone acetyltransferase complex	nucleus	helicase domino, transcript variant X1
GO:0000123	histone acetyltransferase complex	0.0093	XM_034482488.1	105331446	NC_047564.1	26693493	26693495	59.0661	histone acetyltransferase complex	nucleus	helicase domino, transcript variant X10
GO:0000123	histone acetyltransferase complex	0.0093	XM_034482488.1	105331446	NC_047564.1	26781172	26781174	61.4115	histone acetyltransferase complex	nucleus	helicase domino, transcript variant X10
GO:0000123	histone acetyltransferase complex	0.0093	XM_034482488.1	105331446	NC_047564.1	26781458	26781460	52.1684	histone acetyltransferase complex	nucleus	helicase domino, transcript variant X10
GO:0000123	histone acetyltransferase complex	0.0093	XM_034482488.1	105331446	NC_047564.1	26782469	26782471	62.6102	histone acetyltransferase complex	nucleus	helicase domino, transcript variant X10
GO:0000123	histone acetyltransferase complex	0.0093	XM_034482488.1	105331446	NC_047564.1	26783579	26783581	65.3897	histone acetyltransferase complex	nucleus	helicase domino, transcript variant X10
GO:0000123	histone acetyltransferase complex	0.0093	XM_034482480.1	105331446	NC_047564.1	26693493	26693495	59.0661	histone acetyltransferase complex	nucleus	helicase domino, transcript variant X2
GO:0000123	histone acetyltransferase complex	0.0093	XM_034482480.1	105331446	NC_047564.1	26781172	26781174	61.4115	histone acetyltransferase complex	nucleus	helicase domino, transcript variant X2
GO:0000123	histone acetyltransferase complex	0.0093	XM_034482480.1	105331446	NC_047564.1	26781458	26781460	52.1684	histone acetyltransferase complex	nucleus	helicase domino, transcript variant X2
GO:0000123	histone acetyltransferase complex	0.0093	XM_034482480.1	105331446	NC_047564.1	26782469	26782471	62.6102	histone acetyltransferase complex	nucleus	helicase domino, transcript variant X2
GO:0000123	histone acetyltransferase complex	0.0093	XM_034482480.1	105331446	NC_047564.1	26783579	26783581	65.3897	histone acetyltransferase complex	nucleus	helicase domino, transcript variant X2
GO:0000123	histone acetyltransferase complex	0.0093	XM_034482481.1	105331446	NC_047564.1	26693493	26693495	59.0661	histone acetyltransferase complex	nucleus	helicase domino, transcript variant X3
GO:0000123	histone acetyltransferase complex	0.0093	XM_034482481.1	105331446	NC_047564.1	26781172	26781174	61.4115	histone acetyltransferase complex	nucleus	helicase domino, transcript variant X3
GO:0000123	histone acetyltransferase complex	0.0093	XM_034482481.1	105331446	NC_047564.1	26781458	26781460	52.1684	histone acetyltransferase complex	nucleus	helicase domino, transcript variant X3
GO:0000123	histone acetyltransferase complex	0.0093	XM_034482481.1	105331446	NC_047564.1	26782469	26782471	62.6102	histone acetyltransferase complex	nucleus	helicase domino, transcript variant X3
GO:0000123	histone acetyltransferase complex	0.0093	XM_034482481.1	105331446	NC_047564.1	26783579	26783581	65.3897	histone acetyltransferase complex	nucleus	helicase domino, transcript variant X3
GO:0000123	histone acetyltransferase complex	0.0093	XM_034482482.1	105331446	NC_047564.1	26693493	26693495	59.0661	histone acetyltransferase complex	nucleus	helicase domino, transcript variant X4
GO:0000123	histone acetyltransferase complex	0.0093	XM_034482482.1	105331446	NC_047564.1	26781172	26781174	61.4115	histone acetyltransferase complex	nucleus	helicase domino, transcript variant X4
GO:0000123	histone acetyltransferase complex	0.0093	XM_034482482.1	105331446	NC_047564.1	26781458	26781460	52.1684	histone acetyltransferase complex	nucleus	helicase domino, transcript variant X4
GO:0000123	histone acetyltransferase complex	0.0093	XM_034482482.1	105331446	NC_047564.1	26782469	26782471	62.6102	histone acetyltransferase complex	nucleus	helicase domino, transcript variant X4
GO:0000123	histone acetyltransferase complex	0.0093	XM_034482482.1	105331446	NC_047564.1	26783579	26783581	65.3897	histone acetyltransferase complex	nucleus	helicase domino, transcript variant X4
GO:0000123	histone acetyltransferase complex	0.0093	XM_034482483.1	105331446	NC_047564.1	26693493	26693495	59.0661	histone acetyltransferase complex	nucleus	helicase domino, transcript variant X5
GO:0000123	histone acetyltransferase complex	0.0093	XM_034482483.1	105331446	NC_047564.1	26781172	26781174	61.4115	histone acetyltransferase complex	nucleus	helicase domino, transcript variant X5
GO:0000123	histone acetyltransferase complex	0.0093	XM_034482483.1	105331446	NC_047564.1	26781458	26781460	52.1684	histone acetyltransferase complex	nucleus	helicase domino, transcript variant X5
GO:0000123	histone acetyltransferase complex	0.0093	XM_034482483.1	105331446	NC_047564.1	26782469	26782471	62.6102	histone acetyltransferase complex	nucleus	helicase domino, transcript variant X5
GO:0000123	histone acetyltransferase complex	0.0093	XM_034482483.1	105331446	NC_047564.1	26783579	26783581	65.3897	histone acetyltransferase complex	nucleus	helicase domino, transcript variant X5
GO:0000123	histone acetyltransferase complex	0.0093	XM_034482484.1	105331446	NC_047564.1	26693493	26693495	59.0661	histone acetyltransferase complex	nucleus	helicase domino, transcript variant X6
GO:0000123	histone acetyltransferase complex	0.0093	XM_034482484.1	105331446	NC_047564.1	26781172	26781174	61.4115	histone acetyltransferase complex	nucleus	helicase domino, transcript variant X6
GO:0000123	histone acetyltransferase complex	0.0093	XM_034482484.1	105331446	NC_047564.1	26781458	26781460	52.1684	histone acetyltransferase complex	nucleus	helicase domino, transcript variant X6
GO:0000123	histone acetyltransferase complex	0.0093	XM_034482484.1	105331446	NC_047564.1	26782469	26782471	62.6102	histone acetyltransferase complex	nucleus	helicase domino, transcript variant X6
GO:0000123	histone acetyltransferase complex	0.0093	XM_034482484.1	105331446	NC_047564.1	26783579	26783581	65.3897	histone acetyltransferase complex	nucleus	helicase domino, transcript variant X6
GO:0000123	histone acetyltransferase complex	0.0093	XM_034482485.1	105331446	NC_047564.1	26693493	26693495	59.0661	histone acetyltransferase complex	nucleus	helicase domino, transcript variant X7
GO:0000123	histone acetyltransferase complex	0.0093	XM_034482485.1	105331446	NC_047564.1	26781172	26781174	61.4115	histone acetyltransferase complex	nucleus	helicase domino, transcript variant X7
GO:0000123	histone acetyltransferase complex	0.0093	XM_034482485.1	105331446	NC_047564.1	26781458	26781460	52.1684	histone acetyltransferase complex	nucleus	helicase domino, transcript variant X7
GO:0000123	histone acetyltransferase complex	0.0093	XM_034482485.1	105331446	NC_047564.1	26782469	26782471	62.6102	histone acetyltransferase complex	nucleus	helicase domino, transcript variant X7
GO:0000123	histone acetyltransferase complex	0.0093	XM_034482485.1	105331446	NC_047564.1	26783579	26783581	65.3897	histone acetyltransferase complex	nucleus	helicase domino, transcript variant X7
GO:0000123	histone acetyltransferase complex	0.0093	XM_034482486.1	105331446	NC_047564.1	26693493	26693495	59.0661	histone acetyltransferase complex	nucleus	helicase domino, transcript variant X8
GO:0000123	histone acetyltransferase complex	0.0093	XM_034482486.1	105331446	NC_047564.1	26781172	26781174	61.4115	histone acetyltransferase complex	nucleus	helicase domino, transcript variant X8
GO:0000123	histone acetyltransferase complex	0.0093	XM_034482486.1	105331446	NC_047564.1	26781458	26781460	52.1684	histone acetyltransferase complex	nucleus	helicase domino, transcript variant X8
GO:0000123	histone acetyltransferase complex	0.0093	XM_034482486.1	105331446	NC_047564.1	26782469	26782471	62.6102	histone acetyltransferase complex	nucleus	helicase domino, transcript variant X8
GO:0000123	histone acetyltransferase complex	0.0093	XM_034482486.1	105331446	NC_047564.1	26783579	26783581	65.3897	histone acetyltransferase complex	nucleus	helicase domino, transcript variant X8
GO:0000123	histone acetyltransferase complex	0.0093	XM_034482487.1	105331446	NC_047564.1	26693493	26693495	59.0661	histone acetyltransferase complex	nucleus	helicase domino, transcript variant X9
GO:0000123	histone acetyltransferase complex	0.0093	XM_034482487.1	105331446	NC_047564.1	26781172	26781174	61.4115	histone acetyltransferase complex	nucleus	helicase domino, transcript variant X9
GO:0000123	histone acetyltransferase complex	0.0093	XM_034482487.1	105331446	NC_047564.1	26781458	26781460	52.1684	histone acetyltransferase complex	nucleus	helicase domino, transcript variant X9
GO:0000123	histone acetyltransferase complex	0.0093	XM_034482487.1	105331446	NC_047564.1	26782469	26782471	62.6102	histone acetyltransferase complex	nucleus	helicase domino, transcript variant X9
GO:0000123	histone acetyltransferase complex	0.0093	XM_034482487.1	105331446	NC_047564.1	26783579	26783581	65.3897	histone acetyltransferase complex	nucleus	helicase domino, transcript variant X9
GO:0000123	histone acetyltransferase complex	0.0093	XM_034462443.1	NA	NA	NA	NA	NA	NA	NA	NA
GO:0005875	microtubule associated complex	0.0061	XM_034469289.1	NA	NA	NA	NA	NA	NA	NA	cytoplasmic dynein 2 light intermediate chain 1-like, transcript variant X2
GO:0005875	microtubule associated complex	0.0061	XM_034479303.1	NA	NA	NA	NA	NA	NA	NA	dynein heavy chain 5, axonemal, transcript variant X1
GO:0005875	microtubule associated complex	0.0061	XM_034479304.1	NA	NA	NA	NA	NA	NA	NA	dynein heavy chain 5, axonemal, transcript variant X2
GO:0005875	microtubule associated complex	0.0061	XM_034479305.1	NA	NA	NA	NA	NA	NA	NA	dynein heavy chain 5, axonemal, transcript variant X3
GO:0005875	microtubule associated complex	0.0061	XM_034479306.1	NA	NA	NA	NA	NA	NA	NA	dynein heavy chain 5, axonemal, transcript variant X4
GO:0005875	microtubule associated complex	0.0061	XM_034479307.1	NA	NA	NA	NA	NA	NA	NA	dynein heavy chain 5, axonemal, transcript variant X5
GO:0005875	microtubule associated complex	0.0061	XM_034465963.1	NA	NA	NA	NA	NA	NA	NA	kinesin-like protein KIF23, transcript variant X1
GO:0005875	microtubule associated complex	0.0061	XM_034465964.1	NA	NA	NA	NA	NA	NA	NA	kinesin-like protein KIF23, transcript variant X2
GO:0005875	microtubule associated complex	0.0061	XM_034465965.1	NA	NA	NA	NA	NA	NA	NA	kinesin-like protein KIF23, transcript variant X3
GO:0005875	microtubule associated complex	0.0061	XM_034479684.1	105337636	NC_047563.1	63424371	63424373	55.8696	microtubule associated complex	cytoskeleton	unconventional myosin-VI, transcript variant X1
GO:0005875	microtubule associated complex	0.0061	XM_034479684.1	105337636	NC_047563.1	63429513	63429515	-58.6648	microtubule associated complex	cytoskeleton	unconventional myosin-VI, transcript variant X1
GO:0005875	microtubule associated complex	0.0061	XM_034479685.1	105337636	NC_047563.1	63424371	63424373	55.8696	microtubule associated complex	cytoskeleton	unconventional myosin-VI, transcript variant X2
GO:0005875	microtubule associated complex	0.0061	XM_034479685.1	105337636	NC_047563.1	63429513	63429515	-58.6648	microtubule associated complex	cytoskeleton	unconventional myosin-VI, transcript variant X2
GO:0005875	microtubule associated complex	0.0061	XM_034479686.1	105337636	NC_047563.1	63424371	63424373	55.8696	microtubule associated complex	cytoskeleton	unconventional myosin-VI, transcript variant X3
GO:0005875	microtubule associated complex	0.0061	XM_034479686.1	105337636	NC_047563.1	63429513	63429515	-58.6648	microtubule associated complex	cytoskeleton	unconventional myosin-VI, transcript variant X3
GO:0005875	microtubule associated complex	0.0061	XM_034479687.1	105337636	NC_047563.1	63424371	63424373	55.8696	microtubule associated complex	cytoskeleton	unconventional myosin-VI, transcript variant X4
GO:0005875	microtubule associated complex	0.0061	XM_034479687.1	105337636	NC_047563.1	63429513	63429515	-58.6648	microtubule associated complex	cytoskeleton	unconventional myosin-VI, transcript variant X4
GO:0005875	microtubule associated complex	0.0061	XM_034479688.1	105337636	NC_047563.1	63424371	63424373	55.8696	microtubule associated complex	cytoskeleton	unconventional myosin-VI, transcript variant X5
GO:0005875	microtubule associated complex	0.0061	XM_034479688.1	105337636	NC_047563.1	63429513	63429515	-58.6648	microtubule associated complex	cytoskeleton	unconventional myosin-VI, transcript variant X5
GO:0031248	protein acetyltransferase complex	0.0093	XM_034482479.1	NA	NA	NA	NA	NA	NA	NA	helicase domino, transcript variant X1
GO:0031248	protein acetyltransferase complex	0.0093	XM_034482488.1	NA	NA	NA	NA	NA	NA	NA	helicase domino, transcript variant X10
GO:0031248	protein acetyltransferase complex	0.0093	XM_034482480.1	NA	NA	NA	NA	NA	NA	NA	helicase domino, transcript variant X2
GO:0031248	protein acetyltransferase complex	0.0093	XM_034482481.1	NA	NA	NA	NA	NA	NA	NA	helicase domino, transcript variant X3
GO:0031248	protein acetyltransferase complex	0.0093	XM_034482482.1	NA	NA	NA	NA	NA	NA	NA	helicase domino, transcript variant X4
GO:0031248	protein acetyltransferase complex	0.0093	XM_034482483.1	NA	NA	NA	NA	NA	NA	NA	helicase domino, transcript variant X5
GO:0031248	protein acetyltransferase complex	0.0093	XM_034482484.1	NA	NA	NA	NA	NA	NA	NA	helicase domino, transcript variant X6
GO:0031248	protein acetyltransferase complex	0.0093	XM_034482485.1	NA	NA	NA	NA	NA	NA	NA	helicase domino, transcript variant X7
GO:0031248	protein acetyltransferase complex	0.0093	XM_034482486.1	NA	NA	NA	NA	NA	NA	NA	helicase domino, transcript variant X8
GO:0031248	protein acetyltransferase complex	0.0093	XM_034482487.1	NA	NA	NA	NA	NA	NA	NA	helicase domino, transcript variant X9
GO:0031248	protein acetyltransferase complex	0.0093	XM_034462443.1	NA	NA	NA	NA	NA	NA	NA	NA
GO:1902493	acetyltransferase complex	0.0093	XM_034482479.1	NA	NA	NA	NA	NA	NA	NA	helicase domino, transcript variant X1
GO:1902493	acetyltransferase complex	0.0093	XM_034482488.1	NA	NA	NA	NA	NA	NA	NA	helicase domino, transcript variant X10
GO:1902493	acetyltransferase complex	0.0093	XM_034482480.1	NA	NA	NA	NA	NA	NA	NA	helicase domino, transcript variant X2
GO:1902493	acetyltransferase complex	0.0093	XM_034482481.1	NA	NA	NA	NA	NA	NA	NA	helicase domino, transcript variant X3
GO:1902493	acetyltransferase complex	0.0093	XM_034482482.1	NA	NA	NA	NA	NA	NA	NA	helicase domino, transcript variant X4
GO:1902493	acetyltransferase complex	0.0093	XM_034482483.1	NA	NA	NA	NA	NA	NA	NA	helicase domino, transcript variant X5
GO:1902493	acetyltransferase complex	0.0093	XM_034482484.1	NA	NA	NA	NA	NA	NA	NA	helicase domino, transcript variant X6
GO:1902493	acetyltransferase complex	0.0093	XM_034482485.1	NA	NA	NA	NA	NA	NA	NA	helicase domino, transcript variant X7
GO:1902493	acetyltransferase complex	0.0093	XM_034482486.1	NA	NA	NA	NA	NA	NA	NA	helicase domino, transcript variant X8
GO:1902493	acetyltransferase complex	0.0093	XM_034482487.1	NA	NA	NA	NA	NA	NA	NA	helicase domino, transcript variant X9
GO:1902493	acetyltransferase complex	0.0093	XM_034462443.1	NA	NA	NA	NA	NA	NA	NA	NA

## Sheet: functions
Product	General Function	Dheilly et al. 2012 S1: Sex-specific expressed genes	Dheilly et al. 2012 S2: Genes differentially expressed over male and/or female gametogenesis	Dheilly et al. 2012 S3: Genes differentially expressed between whole stage 3 female gonads and stripped stage 3 oocytes	Broquard et al. 2021 Additional File 1: Eighty-four genes identified in the C. gigas transcriptome by RNA-Seq Differential gene Expression Analysis	Downey-Wall et al. 2020	Venkataraman et al. 2020	Chandra Rajan et al. 2021	Lim et al. 2020	Other Notes
dynein heavy chain 5, axonemal	This gene encodes a dynein protein, which is part of a microtubule-associated motor protein complex consisting of heavy, light, and intermediate chains. This protein is an axonemal heavy chain dynein. It functions as a force-generating protein with ATPase activity, whereby the release of ADP is thought to produce the force-producing power stroke (RefSeq, Oct 2009)	N/A	Cluster 5: Increased expression over the course of spermatogenesis (dynein ligiht chan 1, axonemal, 33 kDA inner dynein arm light chain, dynein heavy chain 3, axonemal, dynein light chan LC6, dynein heavy chain 8, dynein alpha chain, flagellar outer arm). Also highly expressed in gills and labial palps, suggesting functional similarities related to flagella and cilia structure and movement (dynei…	N/A	N/A	N/A	dynein heavy chain 1, 8, 12, cytoplasmic dynein 1 heavy chain 1-like, dynein heavy chain 1, cytoplasmic dynein 2 heavy chain 1-like	No DML list available	N/A	De Witt: dynein highly expressed with relation to moving materials for calcification. Maynard 2018: Axonemal dynein is found in O. lurida cilia, bends microtubule complexes to generate fluid flow. Timmins-Schiffman: Differential dynein abundance in response to low pH. Goncalves 2017: Lower abundance in wild type oysters exposed to low pH. Campos 2016: Low salinity decreased dynein heavy chain 5 a…
cytoplasmic dynein 2 light intermediate chain 1-like	This gene encodes a protein that is a component of the dynein-2 microtubule motor protein complex that plays a role in the retrograde transport of cargo in primary cilia via the intraflagellar transport system. This gene is ubiquitously expressed and its protein, which localizes to the axoneme and Golgi apparatus, interacts directly with the cytoplasmic dynein 2 heavy chain 1 protein to form part…	N/A	Cluster 5: Increased expression over the course of spermatogenesis (dynein ligiht chan 1, axonemal, 33 kDA inner dynein arm light chain, dynein heavy chain 3, axonemal, dynein light chan LC6, dynein heavy chain 8, dynein alpha chain, flagellar outer arm). Also highly expressed in gills and labial palps, suggesting functional similarities related to flagella and cilia structure and movement (dynei…	N/A	N/A	N/A	dynein heavy chain 1, 8, 12, cytoplasmic dynein 1 heavy chain 1-like, dynein heavy chain 1, cytoplasmic dynein 2 heavy chain 1-like	No DML list available	N/A	De Witt: dynein highly expressed with relation to moving materials for calcification. Maynard 2018: Axonemal dynein is found in O. lurida cilia, bends microtubule complexes to generate fluid flow. Timmins-Schiffman: Differential dynein abundance in response to low pH. Goncalves 2017: Lower abundance in wild type oysters exposed to low pH. Campos 2016: Low salinity decreased dynein heavy chain 5 a…
unconventional myosin-VI	This gene encodes a reverse-direction motor protein that moves toward the minus end of actin filaments and plays a role in intracellular vesicle and organelle transport. The protein consists of a motor domain containing an ATP- and an actin-binding site and a globular tail which interacts with other proteins (RefSeq, July 2014)	N/A	Cluster 1: Decreased expression during gametogenesis, with higher expression in immature gonads. Also enriched for expression/high expression in adductor tissue (myosin heavy chain, striated muscle, tropomyosin), and visceral mass (myosin regulatory light chain, striated adductor muscle). Clusgter 5: Increased expression during gametogenesis (paramyosin)	Cluster 1: Decreased expression during gametogenesis, higher epxression in immature gonad (myosin heavy chain, striated muscle)	Paramyosin: Highly expressed in females over males in stage 0, but expression declines after stage 0	N/A	unconventional myosin-XVIIIa-like	No DML list available	N/A	Sirotkin 2000: Unconventional myosins important for fertilization and post-fertilization embryonic processes (blastulation, gastrulation), developmentally regulated, dynamic early embryogenesis may require the activity of specific classes of myosin motor proteins. Microtubules and cytoskeleton
helicase domino	Mediates the ATP-dependent exchange of unmodified histone H2AV for its phosphorylated and acetylated form H2AVK5acS138ph, leading to transcriptional regulation of selected genes by chromatin remodeling. Required for somatic stem cell self-renewal but not for germline stem cell self-renewal. Involved in oogenesis. (UniProtKB)	N/A	N/A	N/A	N/A	N/A	N/A	No DML list available	N/A	Silliman 2019: Outlier SNP loci in O. lurida, related to immune or stress response. Histone and protein acetyltransferase complexes, localized to the nucleus.
kinesin-like protein KIF23	Component of the centralspindlin complex that serves as a microtubule-dependent and Rho-mediated signaling required for the myosin contractile ring formation during the cell cycle cytokinesis. Essential for cytokinesis in Rho-mediated signaling (UniProtKB). Member of kinesin-like protein family. This family includes microtubule-dependent molecular motors that transport organelles within cells and…	N/A	Cluster 5: Increased expression over the course of spermatogenesis (kinesin-like protein KIF9). Cluster 8: Higher expression in mature male and female gonads (kinesin-like protein KIFC1).	Cluster 8: Higher expression in mature gonad (kinesin-like protein KIFC1)	N/A	N/A	kinesin-like protein KIF12, KIF15	No DML list available	N/A	Padilla-Gamiño et al. 2013: pCO2 exposure leads to differential expression in S. purpuratus larvae, related to calcification. Lorgeril 2011: Changes to kinesin-like protein expresson associated with immune response in C. gigas. Poquita-Du et al. 2020: Changes to gene expression after heat exposure in Pact, implicated in calcification

## Sheet: transcript-gene
transcript	geneID	unique-transcript	unique-gene
XM_034462443.1	105347397	XM_034462443.1	105347397
XM_034462443.1	105347397	XM_034465963.1	105342492
XM_034462443.1	105347397	XM_034465964.1	105320366
XM_034465963.1	105342492	XM_034465965.1	105330782
XM_034465964.1	105342492	XM_034469289.1	105337636
XM_034465965.1	105342492	XM_034479303.1	105331446
XM_034469289.1	105320366	XM_034479304.1
XM_034479303.1	105330782	XM_034479305.1
XM_034479304.1	105330782	XM_034479306.1
XM_034479305.1	105330782	XM_034479307.1
XM_034479306.1	105330782	XM_034479684.1
XM_034479307.1	105330782	XM_034479685.1
XM_034479684.1	105337636	XM_034479686.1
XM_034479684.1	105337636	XM_034479687.1
XM_034479685.1	105337636	XM_034479688.1
XM_034479685.1	105337636	XM_034482479.1
XM_034479686.1	105337636	XM_034482480.1
XM_034479686.1	105337636	XM_034482481.1
XM_034479687.1	105337636	XM_034482482.1
XM_034479687.1	105337636	XM_034482483.1
XM_034479688.1	105337636	XM_034482484.1
XM_034479688.1	105337636	XM_034482485.1
XM_034482479.1	105331446	XM_034482486.1
XM_034482479.1	105331446	XM_034482487.1
XM_034482479.1	105331446	XM_034482488.1
XM_034482479.1	105331446
XM_034482479.1	105331446
XM_034482479.1	105331446
XM_034482479.1	105331446
XM_034482480.1	105331446
XM_034482480.1	105331446
XM_034482480.1	105331446
XM_034482480.1	105331446
XM_034482480.1	105331446
XM_034482480.1	105331446
XM_034482480.1	105331446
XM_034482481.1	105331446
XM_034482481.1	105331446
XM_034482481.1	105331446
XM_034482481.1	105331446
XM_034482481.1	105331446
XM_034482481.1	105331446
XM_034482481.1	105331446
XM_034482482.1	105331446
XM_034482482.1	105331446
XM_034482482.1	105331446
XM_034482482.1	105331446
XM_034482482.1	105331446
XM_034482482.1	105331446
XM_034482482.1	105331446
XM_034482483.1	105331446
XM_034482483.1	105331446
XM_034482483.1	105331446
XM_034482483.1	105331446
XM_034482483.1	105331446
XM_034482483.1	105331446
XM_034482483.1	105331446
XM_034482484.1	105331446
XM_034482484.1	105331446
XM_034482484.1	105331446
XM_034482484.1	105331446
XM_034482484.1	105331446
XM_034482484.1	105331446
XM_034482484.1	105331446
XM_034482485.1	105331446
XM_034482485.1	105331446
XM_034482485.1	105331446
XM_034482485.1	105331446
XM_034482485.1	105331446
XM_034482485.1	105331446
XM_034482485.1	105331446
XM_034482486.1	105331446
XM_034482486.1	105331446
XM_034482486.1	105331446
XM_034482486.1	105331446
XM_034482486.1	105331446
XM_034482486.1	105331446
XM_034482486.1	105331446
XM_034482487.1	105331446
XM_034482487.1	105331446
XM_034482487.1	105331446
XM_034482487.1	105331446
XM_034482487.1	105331446
XM_034482487.1	105331446
XM_034482487.1	105331446
XM_034482488.1	105331446
XM_034482488.1	105331446
XM_034482488.1	105331446
XM_034482488.1	105331446
XM_034482488.1	105331446
XM_034482488.1	105331446
XM_034482488.1	105331446
