# Supplementary material for: Differential DNA methylation in Pacific oyster reproductive tissue in response to ocean acidification
Source: BMC Genomics. 2022 Aug 4;23:556. doi: 10.1186/s12864-022-08781-5 (PMC9351233; doi:10.1186/s12864-022-08781-5)
Supplement: Supplementary file 9 — Additional file 9: Supplementary Table 8. List of differentially methylated loci. Chromosome, start, end, and methylation difference information for differentially methylated loci. [file 12864_2022_8781_MOESM9_ESM.xlsx]

## Sheet: Sheet1
Supplementary Table 8
List of differentially methylated loci.
Chromosome, start, end, and methylation difference information for differentially methylated loci.
chr	start	end	meth.diff
NC_047559.1	7867	7869	65.1062
NC_047559.1	1191754	1191756	53.4323
NC_047559.1	2792607	2792609	51.8594
NC_047559.1	3065822	3065824	60.077
NC_047559.1	6327898	6327900	65
NC_047559.1	6936424	6936426	50.7046
NC_047559.1	7287685	7287687	50.5204
NC_047559.1	8701415	8701417	53.5714
NC_047559.1	9400941	9400943	-50.7792
NC_047559.1	9400974	9400976	-77.0088
NC_047559.1	10185079	10185081	-61.6667
NC_047559.1	10868218	10868220	55.2533
NC_047559.1	12290987	12290989	54.7192
NC_047559.1	12382145	12382147	-62.5
NC_047559.1	12516267	12516269	55.6078
NC_047559.1	12720430	12720432	58.4991
NC_047559.1	13012936	13012938	-56.4299
NC_047559.1	13029203	13029205	-53.2213
NC_047559.1	13419019	13419021	-56.3792
NC_047559.1	13502465	13502467	-67.0745
NC_047559.1	13628415	13628417	-61.0916
NC_047559.1	13809567	13809569	-55.7377
NC_047559.1	14248965	14248967	55.7143
NC_047559.1	14249126	14249128	-52.8169
NC_047559.1	14746010	14746012	69.7044
NC_047559.1	16910466	16910468	56.9471
NC_047559.1	17347041	17347043	51.7302
NC_047559.1	17398581	17398583	-51.2842
NC_047559.1	17446551	17446553	-52.3655
NC_047559.1	17857681	17857683	-63.1579
NC_047559.1	18307661	18307663	56.6434
NC_047559.1	19992123	19992125	-53.7415
NC_047559.1	20233270	20233272	52.0993
NC_047559.1	20235558	20235560	56.8627
NC_047559.1	20339062	20339064	-54.0825
NC_047559.1	20350509	20350511	-52.1739
NC_047559.1	20449763	20449765	-54.5018
NC_047559.1	20557303	20557305	52.6316
NC_047559.1	20561999	20562001	51.1905
NC_047559.1	20579637	20579639	-51.4854
NC_047559.1	21011894	21011896	54.0557
NC_047559.1	21068177	21068179	55.8333
NC_047559.1	22093659	22093661	-64.4886
NC_047559.1	22103921	22103923	59.5785
NC_047559.1	22163881	22163883	-58.7719
NC_047559.1	22863832	22863834	-50.508
NC_047559.1	22866650	22866652	-63.9323
NC_047559.1	23121878	23121880	53.4184
NC_047559.1	23952191	23952193	51.6883
NC_047559.1	24116442	24116444	58.368
NC_047559.1	24171515	24171517	60.8205
NC_047559.1	24225088	24225090	60.5263
NC_047559.1	24248879	24248881	58.5201
NC_047559.1	24279800	24279802	-50.224
NC_047559.1	24398252	24398254	57.2515
NC_047559.1	24702767	24702769	65.7143
NC_047559.1	24988393	24988395	52.7132
NC_047559.1	25027324	25027326	-53.2732
NC_047559.1	25722731	25722733	-61.5385
NC_047559.1	26048767	26048769	52.7311
NC_047559.1	26204473	26204475	58.6957
NC_047559.1	26205088	26205090	62.5
NC_047559.1	26704410	26704412	-60
NC_047559.1	27249136	27249138	53.824
NC_047559.1	28117649	28117651	65.1786
NC_047559.1	28456701	28456703	53.1279
NC_047559.1	28819038	28819040	62.2807
NC_047559.1	31830062	31830064	-55.6846
NC_047559.1	34065214	34065216	-56.7901
NC_047559.1	35605248	35605250	55.3846
NC_047559.1	36478032	36478034	-71.483
NC_047559.1	36792292	36792294	-50.7981
NC_047559.1	38149439	38149441	-52.6316
NC_047559.1	39699232	39699234	-63.9126
NC_047559.1	41293709	41293711	53.8416
NC_047559.1	41431590	41431592	-68.1992
NC_047559.1	41431870	41431872	-91.9355
NC_047559.1	41518543	41518545	-56.0145
NC_047559.1	44242889	44242891	70.4348
NC_047559.1	44793508	44793510	53.6282
NC_047559.1	47385267	47385269	-66.2841
NC_047559.1	47929211	47929213	-51.4337
NC_047559.1	48383200	48383202	68.112
NC_047559.1	48772759	48772761	54.6577
NC_047559.1	49256610	49256612	-50.0053
NC_047559.1	49453460	49453462	52.517
NC_047559.1	49455653	49455655	59.965
NC_047559.1	49468173	49468175	53.1223
NC_047559.1	49505508	49505510	-53.3952
NC_047559.1	49584601	49584603	-63.8003
NC_047559.1	49718017	49718019	50.5245
NC_047559.1	51058657	51058659	51.7229
NC_047559.1	51058698	51058700	51.9773
NC_047559.1	51072178	51072180	74.3784
NC_047559.1	51410313	51410315	51.9425
NC_047559.1	51841573	51841575	61.274
NC_047559.1	51865448	51865450	64.7648
NC_047559.1	52303932	52303934	83.3193
NC_047559.1	53023654	53023656	61.0512
NC_047559.1	53656654	53656656	70.3305
NC_047559.1	53667131	53667133	60.3075
NC_047559.1	53913487	53913489	-54.5455
NC_047559.1	53916500	53916502	66.9291
NC_047559.1	54339651	54339653	71.6408
NC_047559.1	54448910	54448912	57.098
NC_047559.1	54474969	54474971	-69.9342
NC_047559.1	54629399	54629401	-50.1382
NC_047559.1	54715157	54715159	-54.2359
NC_047560.1	1302128	1302130	66.1481
NC_047560.1	1302706	1302708	54.9909
NC_047560.1	5612964	5612966	51.7837
NC_047560.1	5613501	5613503	50.5602
NC_047560.1	5614019	5614021	50.4831
NC_047560.1	5615984	5615986	52.7273
NC_047560.1	5616168	5616170	61.0778
NC_047560.1	5616946	5616948	50.101
NC_047560.1	5620390	5620392	50.6463
NC_047560.1	5620609	5620611	52.4832
NC_047560.1	7227970	7227972	-53.6842
NC_047560.1	7229644	7229646	-53.012
NC_047560.1	7329115	7329117	-53.3605
NC_047560.1	8536413	8536415	53.8362
NC_047560.1	10062465	10062467	-59.8431
NC_047560.1	18319016	18319018	60.1207
NC_047560.1	20519101	20519103	68.4211
NC_047560.1	21537217	21537219	-50.7042
NC_047560.1	21537247	21537249	-57.1429
NC_047560.1	22227389	22227391	-51.9444
NC_047560.1	22227521	22227523	58.7662
NC_047560.1	24873260	24873262	-54.0898
NC_047560.1	37256697	37256699	-55.3846
NC_047560.1	38292492	38292494	-60.2941
NC_047560.1	48674436	48674438	72.0809
NC_047560.1	49679916	49679918	-65.6863
NC_047560.1	49679921	49679923	-63.5417
NC_047560.1	49679924	49679926	-58.9474
NC_047560.1	50062255	50062257	78.742
NC_047560.1	50069166	50069168	-64.7746
NC_047560.1	50343244	50343246	57.9429
NC_047560.1	50369638	50369640	64.1387
NC_047560.1	50479520	50479522	-74.343
NC_047560.1	50578537	50578539	70.9091
NC_047560.1	51262540	51262542	-57.1898
NC_047560.1	51264310	51264312	-63.9286
NC_047560.1	51414503	51414505	-62.1936
NC_047560.1	51461161	51461163	67.4089
NC_047560.1	51467349	51467351	68.75
NC_047560.1	51470359	51470361	52.7273
NC_047560.1	51473384	51473386	-61.4672
NC_047560.1	52228315	52228317	-69.1176
NC_047560.1	52650818	52650820	-63.5564
NC_047560.1	52688452	52688454	-55.8162
NC_047560.1	52694509	52694511	-51.2506
NC_047560.1	53266905	53266907	50.0794
NC_047560.1	53278153	53278155	61.5655
NC_047560.1	53278419	53278421	58.3313
NC_047560.1	53311926	53311928	-53.1915
NC_047560.1	53356731	53356733	-54.9748
NC_047560.1	53399330	53399332	67.8876
NC_047560.1	54501627	54501629	-58.2389
NC_047560.1	55681187	55681189	-52.4084
NC_047560.1	55851535	55851537	-60.676
NC_047560.1	65495205	65495207	55.9672
NC_047560.1	65499845	65499847	-56.7164
NC_047560.1	68488679	68488681	-64.0061
NC_047560.1	68544825	68544827	50.7665
NC_047560.1	69076432	69076434	-53.3764
NC_047560.1	70635522	70635524	-51.1236
NC_047560.1	72585438	72585440	52.1355
NC_047561.1	687407	687409	52.6542
NC_047561.1	688237	688239	68.2736
NC_047561.1	861570	861572	55.7416
NC_047561.1	2471000	2471002	65.893
NC_047561.1	2480996	2480998	-86.7984
NC_047561.1	2481013	2481015	-59.2344
NC_047561.1	2522962	2522964	-60.44
NC_047561.1	3223414	3223416	-54.9426
NC_047561.1	5273876	5273878	57.1055
NC_047561.1	5343756	5343758	66.6667
NC_047561.1	5403895	5403897	-57.7778
NC_047561.1	5441871	5441873	54.1245
NC_047561.1	5447721	5447723	-57.4074
NC_047561.1	6248768	6248770	55.2054
NC_047561.1	6259578	6259580	-67.8779
NC_047561.1	6784076	6784078	-50.8919
NC_047561.1	7063488	7063490	-51.2821
NC_047561.1	7317238	7317240	51.2821
NC_047561.1	7352120	7352122	73.4153
NC_047561.1	7636454	7636456	-58.4888
NC_047561.1	7710962	7710964	-55.7969
NC_047561.1	7843128	7843130	65.9029
NC_047561.1	9067752	9067754	52.0778
NC_047561.1	9490575	9490577	-53.0612
NC_047561.1	9496842	9496844	-50.0499
NC_047561.1	11039871	11039873	50.9804
NC_047561.1	11056576	11056578	51.9417
NC_047561.1	11753175	11753177	51.3761
NC_047561.1	11872158	11872160	-58.9921
NC_047561.1	12309861	12309863	58.936
NC_047561.1	12396867	12396869	-56.5789
NC_047561.1	12468243	12468245	-60.7378
NC_047561.1	12531033	12531035	-52.9412
NC_047561.1	12537030	12537032	-64.1467
NC_047561.1	12879484	12879486	-55.0742
NC_047561.1	12946567	12946569	-70.6522
NC_047561.1	13351060	13351062	56.1435
NC_047561.1	14345344	14345346	-54.169
NC_047561.1	17486272	17486274	-61.4266
NC_047561.1	17751068	17751070	-53.7037
NC_047561.1	18505778	18505780	50.1425
NC_047561.1	18848989	18848991	-50.9314
NC_047561.1	19025054	19025056	-58.2278
NC_047561.1	19543264	19543266	-57.4124
NC_047561.1	19543269	19543271	-62.5
NC_047561.1	19897966	19897968	-56.8182
NC_047561.1	19898250	19898252	-50.289
NC_047561.1	20306002	20306004	-60.0066
NC_047561.1	20948904	20948906	-52.635
NC_047561.1	22647903	22647905	51.6854
NC_047561.1	22665872	22665874	60
NC_047561.1	23030683	23030685	-51.2821
NC_047561.1	23616314	23616316	-53.4091
NC_047561.1	23955234	23955236	65.8656
NC_047561.1	23971817	23971819	66.2127
NC_047561.1	24739219	24739221	69.6429
NC_047561.1	24751330	24751332	69.0323
NC_047561.1	24752319	24752321	62.7946
NC_047561.1	24784802	24784804	71.3675
NC_047561.1	24816825	24816827	63.1757
NC_047561.1	25420097	25420099	-75.7503
NC_047561.1	25444950	25444952	55.6515
NC_047561.1	25735247	25735249	-52.071
NC_047561.1	25877572	25877574	-51.7143
NC_047561.1	27090690	27090692	52.416
NC_047561.1	27371077	27371079	-50.8568
NC_047561.1	28434760	28434762	-50.7123
NC_047561.1	28464911	28464913	54.9784
NC_047561.1	29580256	29580258	63.8889
NC_047561.1	29581698	29581700	53.5014
NC_047561.1	30080184	30080186	-50.3882
NC_047561.1	30460884	30460886	-53.4921
NC_047561.1	30461103	30461105	-51.2195
NC_047561.1	31021636	31021638	-54.902
NC_047561.1	31307803	31307805	-56
NC_047561.1	31939889	31939891	-50.6757
NC_047561.1	32029851	32029853	-73.8229
NC_047561.1	33282742	33282744	50.3094
NC_047561.1	34126019	34126021	64.4068
NC_047561.1	34550788	34550790	-53.5714
NC_047561.1	34639382	34639384	80.8333
NC_047561.1	34756209	34756211	54.2621
NC_047561.1	35000613	35000615	52.3077
NC_047561.1	35216192	35216194	-66.2921
NC_047561.1	35870306	35870308	57.5758
NC_047561.1	36294010	36294012	-54.5614
NC_047561.1	37286407	37286409	-66.2724
NC_047561.1	37549806	37549808	53.0441
NC_047561.1	38428104	38428106	-51.9231
NC_047561.1	38833611	38833613	51.8248
NC_047561.1	38838009	38838011	-54.1667
NC_047561.1	39942559	39942561	53.3854
NC_047561.1	40088912	40088914	-54.878
NC_047561.1	41640980	41640982	53.9179
NC_047561.1	41898133	41898135	-50.7463
NC_047561.1	41901834	41901836	59.375
NC_047561.1	42110301	42110303	53.2534
NC_047561.1	43610522	43610524	-60.7089
NC_047561.1	43676065	43676067	-54.632
NC_047561.1	44117191	44117193	-57.732
NC_047561.1	44552554	44552556	56.0556
NC_047561.1	45110507	45110509	59.7594
NC_047561.1	45281782	45281784	64.1223
NC_047561.1	46403413	46403415	54.7619
NC_047561.1	46606456	46606458	52.9018
NC_047561.1	47113509	47113511	-50.8203
NC_047561.1	47185896	47185898	53.9394
NC_047561.1	47887331	47887333	-52.5424
NC_047561.1	48048870	48048872	-59.2857
NC_047561.1	48065935	48065937	73.8636
NC_047561.1	48085773	48085775	-50.3338
NC_047561.1	48244927	48244929	-65.1938
NC_047561.1	48806450	48806452	69.2137
NC_047561.1	48807702	48807704	-56.25
NC_047561.1	50961424	50961426	51.0417
NC_047561.1	53413974	53413976	-63.8191
NC_047561.1	53421546	53421548	59.3333
NC_047561.1	53992086	53992088	54.359
NC_047561.1	54047732	54047734	-59.7122
NC_047561.1	54580551	54580553	-72.3671
NC_047561.1	55308375	55308377	54.5865
NC_047561.1	55405257	55405259	50.8713
NC_047561.1	55561367	55561369	63
NC_047561.1	56660949	56660951	-67.1872
NC_047561.1	56801736	56801738	61.0075
NC_047561.1	56979703	56979705	56.558
NC_047561.1	57343194	57343196	-51.2339
NC_047561.1	57773477	57773479	-59.381
NC_047561.1	57903862	57903864	-64.4886
NC_047561.1	57932088	57932090	-55.6737
NC_047561.1	58051516	58051518	62.406
NC_047561.1	58128173	58128175	65.4545
NC_047562.1	2745249	2745251	53.4483
NC_047562.1	3957775	3957777	-62.5695
NC_047562.1	3957789	3957791	-50.7359
NC_047562.1	4036855	4036857	-51.9884
NC_047562.1	4337431	4337433	-63.4006
NC_047562.1	4351409	4351411	54.1667
NC_047562.1	4613240	4613242	63.0769
NC_047562.1	4616033	4616035	57.619
NC_047562.1	6322023	6322025	53.9543
NC_047562.1	7002216	7002218	-53.7046
NC_047562.1	7006256	7006258	-50.1148
NC_047562.1	7008630	7008632	-61.6883
NC_047562.1	7010119	7010121	-59.6154
NC_047562.1	7042214	7042216	55.2837
NC_047562.1	7779145	7779147	67.5
NC_047562.1	7942781	7942783	-60.2116
NC_047562.1	7942800	7942802	-60.6086
NC_047562.1	7942805	7942807	-51.9821
NC_047562.1	7942817	7942819	-52.1916
NC_047562.1	8242750	8242752	58.7223
NC_047562.1	10078571	10078573	-63.0769
NC_047562.1	12337098	12337100	50.4615
NC_047562.1	13503915	13503917	53.3333
NC_047562.1	13951103	13951105	-53.3641
NC_047562.1	14427873	14427875	70.0855
NC_047562.1	14503132	14503134	-68.7898
NC_047562.1	14627005	14627007	-64.837
NC_047562.1	17297242	17297244	50.606
NC_047562.1	17336026	17336028	-57.6923
NC_047562.1	18100298	18100300	73.5537
NC_047562.1	19783768	19783770	-56.1673
NC_047562.1	20488125	20488127	-52.5849
NC_047562.1	20527298	20527300	61.3139
NC_047562.1	20550342	20550344	-61.1835
NC_047562.1	20675158	20675160	61.8391
NC_047562.1	20720109	20720111	-65.4762
NC_047562.1	22005971	22005973	-52.8627
NC_047562.1	23594353	23594355	-58.1197
NC_047562.1	23729259	23729261	-54.9502
NC_047562.1	24165813	24165815	54.9015
NC_047562.1	24182272	24182274	-51.5413
NC_047562.1	26273781	26273783	-63.6905
NC_047562.1	26776374	26776376	-56.0606
NC_047562.1	26874402	26874404	52.251
NC_047562.1	27034136	27034138	-58.3333
NC_047562.1	27062261	27062263	-52.1129
NC_047562.1	27871642	27871644	55.2632
NC_047562.1	27876534	27876536	77.2222
NC_047562.1	29966894	29966896	69.6957
NC_047562.1	30032854	30032856	-52.3383
NC_047562.1	30478020	30478022	50.5495
NC_047562.1	30679813	30679815	68.8596
NC_047562.1	31533368	31533370	74.6377
NC_047562.1	31630860	31630862	57.3034
NC_047562.1	31635813	31635815	-54.9759
NC_047562.1	32098817	32098819	56.8005
NC_047562.1	33203665	33203667	-56
NC_047562.1	34646047	34646049	-59.1729
NC_047562.1	34738130	34738132	55.1375
NC_047562.1	35287324	35287326	-51.2
NC_047562.1	35836550	35836552	-54.6667
NC_047562.1	37474176	37474178	52.8305
NC_047562.1	37477829	37477831	56.2318
NC_047562.1	37746678	37746680	53.024
NC_047562.1	38643261	38643263	61.5567
NC_047562.1	38743919	38743921	53.3189
NC_047562.1	38922973	38922975	64.9351
NC_047562.1	38989708	38989710	61.6124
NC_047562.1	39658233	39658235	-53.5816
NC_047562.1	41820182	41820184	-72.2088
NC_047562.1	41868545	41868547	-51.6886
NC_047562.1	42576287	42576289	55.3487
NC_047562.1	45207346	45207348	-68.7013
NC_047562.1	45926897	45926899	-53.8462
NC_047562.1	46087601	46087603	62.7737
NC_047562.1	46356682	46356684	60.7843
NC_047562.1	46628692	46628694	-50.1403
NC_047562.1	46865803	46865805	54.213
NC_047562.1	47310258	47310260	-73.6869
NC_047562.1	47310318	47310320	-80.1247
NC_047562.1	48518001	48518003	-71.9533
NC_047562.1	48728026	48728028	58.1984
NC_047562.1	49064926	49064928	54.6718
NC_047562.1	49089392	49089394	-68.0556
NC_047562.1	49528071	49528073	-59.8547
NC_047562.1	49574628	49574630	58.3879
NC_047562.1	49672248	49672250	57.0588
NC_047562.1	50094759	50094761	56.0717
NC_047562.1	50095447	50095449	-51.2477
NC_047562.1	50407574	50407576	-55.0449
NC_047562.1	50682393	50682395	53.0724
NC_047562.1	50689276	50689278	68.323
NC_047562.1	50722031	50722033	57.1429
NC_047562.1	50744957	50744959	50.7181
NC_047562.1	50745472	50745474	50.3479
NC_047562.1	51453801	51453803	-67.264
NC_047562.1	51567797	51567799	73.2143
NC_047562.1	51567820	51567822	53.6469
NC_047562.1	51568122	51568124	66.6667
NC_047562.1	51692795	51692797	-50.043
NC_047562.1	51992605	51992607	67.9797
NC_047563.1	1286848	1286850	50.0573
NC_047563.1	1414487	1414489	60.7183
NC_047563.1	1414511	1414513	61.1111
NC_047563.1	2325857	2325859	-53.7202
NC_047563.1	2400261	2400263	57.2387
NC_047563.1	2843064	2843066	65.9091
NC_047563.1	3556939	3556941	-55.918
NC_047563.1	4191641	4191643	-52.0487
NC_047563.1	4249619	4249621	-63.0978
NC_047563.1	5517859	5517861	54.2812
NC_047563.1	5675188	5675190	-54.5296
NC_047563.1	5969690	5969692	-51.6484
NC_047563.1	7526272	7526274	59.3596
NC_047563.1	7716990	7716992	-55.4484
NC_047563.1	8778526	8778528	53.7399
NC_047563.1	10284756	10284758	60.9804
NC_047563.1	11801770	11801772	51.6469
NC_047563.1	12293311	12293313	-50.6383
NC_047563.1	13359043	13359045	-61.4628
NC_047563.1	14600236	14600238	54.0541
NC_047563.1	16238401	16238403	-59.7403
NC_047563.1	18274072	18274074	57.7451
NC_047563.1	19534588	19534590	-53.6095
NC_047563.1	19637234	19637236	-58.4648
NC_047563.1	20205962	20205964	58.5337
NC_047563.1	21298674	21298676	-73.1678
NC_047563.1	21313301	21313303	-57.1429
NC_047563.1	22552136	22552138	54.4113
NC_047563.1	22552158	22552160	62.6148
NC_047563.1	22552196	22552198	65.0694
NC_047563.1	22554908	22554910	56.7282
NC_047563.1	22612083	22612085	50.9153
NC_047563.1	23476354	23476356	-60.274
NC_047563.1	23495961	23495963	50.6757
NC_047563.1	23936474	23936476	55.5894
NC_047563.1	23984358	23984360	52.2605
NC_047563.1	23995567	23995569	55.2521
NC_047563.1	25081223	25081225	66.7497
NC_047563.1	25428164	25428166	-51.0911
NC_047563.1	26402724	26402726	-59.2437
NC_047563.1	26417268	26417270	-67.7778
NC_047563.1	26418859	26418861	-73.7
NC_047563.1	36555482	36555484	56.1721
NC_047563.1	36579841	36579843	57.7465
NC_047563.1	37125999	37126001	-62.8571
NC_047563.1	37973711	37973713	62.2222
NC_047563.1	37980605	37980607	-68.4957
NC_047563.1	38978061	38978063	54.5738
NC_047563.1	39609485	39609487	57.0202
NC_047563.1	39617237	39617239	52.5431
NC_047563.1	39618033	39618035	54.188
NC_047563.1	40561329	40561331	-61.4035
NC_047563.1	40879867	40879869	61.6651
NC_047563.1	40879888	40879890	59.3407
NC_047563.1	40913210	40913212	53.6318
NC_047563.1	40913236	40913238	60.8247
NC_047563.1	42593842	42593844	59.8419
NC_047563.1	42874283	42874285	52.7021
NC_047563.1	43490501	43490503	-64.6617
NC_047563.1	45607422	45607424	56.25
NC_047563.1	47299334	47299336	-56.6667
NC_047563.1	48407139	48407141	50.11
NC_047563.1	52240483	52240485	-50.3077
NC_047563.1	54516672	54516674	-61.9086
NC_047563.1	57362126	57362128	52.0253
NC_047563.1	58388407	58388409	50.5769
NC_047563.1	61906692	61906694	58.8513
NC_047563.1	61918608	61918610	54.321
NC_047563.1	61923656	61923658	-51.2293
NC_047563.1	62739104	62739106	-89.1026
NC_047563.1	63147944	63147946	68.2387
NC_047563.1	63171407	63171409	56.9231
NC_047563.1	63322997	63322999	-50.7845
NC_047563.1	63323515	63323517	-53.1718
NC_047563.1	63323576	63323578	-61.9048
NC_047563.1	63324109	63324111	-53.782
NC_047563.1	63424371	63424373	55.8696
NC_047563.1	63429513	63429515	-58.6648
NC_047563.1	64813748	64813750	52.584
NC_047563.1	64898012	64898014	55.6663
NC_047563.1	65667063	65667065	-51.9601
NC_047563.1	65667603	65667605	51.7702
NC_047563.1	65851999	65852001	71.1117
NC_047563.1	66105284	66105286	-52.2388
NC_047563.1	66619061	66619063	73.7378
NC_047563.1	66619119	66619121	68.4482
NC_047563.1	66619260	66619262	58.3333
NC_047563.1	66619914	66619916	66.25
NC_047563.1	66619974	66619976	62.2388
NC_047563.1	67077224	67077226	57.2151
NC_047563.1	67084621	67084623	-64.9123
NC_047563.1	67934178	67934180	58.0247
NC_047563.1	69686905	69686907	70.2178
NC_047563.1	72178430	72178432	-59.6754
NC_047564.1	1093483	1093485	82.0206
NC_047564.1	1614058	1614060	-55.5556
NC_047564.1	2093365	2093367	50.9632
NC_047564.1	3555092	3555094	57.7911
NC_047564.1	3778801	3778803	-72.4682
NC_047564.1	3865474	3865476	-59.4182
NC_047564.1	3987315	3987317	-54.7642
NC_047564.1	4243360	4243362	57.9268
NC_047564.1	5488483	5488485	56.0511
NC_047564.1	5592321	5592323	64.7902
NC_047564.1	5883129	5883131	-66.1765
NC_047564.1	5938087	5938089	71.6535
NC_047564.1	5938267	5938269	59.322
NC_047564.1	6268021	6268023	58.8589
NC_047564.1	6408093	6408095	51.5029
NC_047564.1	6735955	6735957	-58.642
NC_047564.1	7040433	7040435	-63.9592
NC_047564.1	8114588	8114590	-51.8954
NC_047564.1	8411323	8411325	-50.8475
NC_047564.1	8706996	8706998	67.027
NC_047564.1	9261164	9261166	65.1046
NC_047564.1	9727631	9727633	54.3285
NC_047564.1	9767850	9767852	-56.5383
NC_047564.1	12580172	12580174	57.5518
NC_047564.1	12606805	12606807	-56.9444
NC_047564.1	12665725	12665727	85.4167
NC_047564.1	12812891	12812893	55.0978
NC_047564.1	12825631	12825633	51.1852
NC_047564.1	12826300	12826302	51.6403
NC_047564.1	12826387	12826389	50.2882
NC_047564.1	12827618	12827620	50.7389
NC_047564.1	12847818	12847820	55.0203
NC_047564.1	12849127	12849129	69.6629
NC_047564.1	12865573	12865575	52.1023
NC_047564.1	13954314	13954316	60.83
NC_047564.1	13961622	13961624	70.9957
NC_047564.1	15207466	15207468	55
NC_047564.1	16004667	16004669	78.7625
NC_047564.1	16028015	16028017	85.3515
NC_047564.1	16590100	16590102	52.381
NC_047564.1	16931281	16931283	70.9089
NC_047564.1	17159159	17159161	-71.7697
NC_047564.1	17159195	17159197	-55.1495
NC_047564.1	17159199	17159201	-61.8034
NC_047564.1	17159202	17159204	-56.2234
NC_047564.1	17517575	17517577	-54.3315
NC_047564.1	17931369	17931371	-63.0979
NC_047564.1	18785629	18785631	-54.6819
NC_047564.1	18785647	18785649	-52.6206
NC_047564.1	18791887	18791889	-53.2998
NC_047564.1	18813028	18813030	65.4986
NC_047564.1	20502114	20502116	-50.3888
NC_047564.1	21904308	21904310	53.7505
NC_047564.1	22364920	22364922	70.1015
NC_047564.1	22803212	22803214	66.5271
NC_047564.1	22995674	22995676	53.8409
NC_047564.1	23228483	23228485	-63.0556
NC_047564.1	23789051	23789053	50.2478
NC_047564.1	24166690	24166692	-63.1187
NC_047564.1	24252822	24252824	-72.8969
NC_047564.1	24394190	24394192	53.5714
NC_047564.1	24400164	24400166	-57.8947
NC_047564.1	24424737	24424739	-53.1877
NC_047564.1	24661308	24661310	77.1684
NC_047564.1	24756495	24756497	59.9235
NC_047564.1	24815719	24815721	52.1739
NC_047564.1	25049778	25049780	57.4882
NC_047564.1	25225793	25225795	58.9744
NC_047564.1	25279541	25279543	-50.0953
NC_047564.1	25523445	25523447	73.8095
NC_047564.1	25736897	25736899	-61.2185
NC_047564.1	25736936	25736938	-63.9259
NC_047564.1	25736949	25736951	-56.0531
NC_047564.1	25928297	25928299	55.6667
NC_047564.1	26102195	26102197	-50.9259
NC_047564.1	26246484	26246486	57.5059
NC_047564.1	26259676	26259678	51.6399
NC_047564.1	26259686	26259688	52.629
NC_047564.1	26259698	26259700	51.5507
NC_047564.1	26261010	26261012	64.6959
NC_047564.1	26261040	26261042	67.1608
NC_047564.1	26261206	26261208	64.5581
NC_047564.1	26269663	26269665	54.1667
NC_047564.1	26270662	26270664	54.793
NC_047564.1	26275797	26275799	52.8453
NC_047564.1	26276519	26276521	68.8772
NC_047564.1	26277798	26277800	65.8762
NC_047564.1	26277906	26277908	62.1109
NC_047564.1	26277910	26277912	61.4679
NC_047564.1	26279377	26279379	65.46
NC_047564.1	26279738	26279740	71.371
NC_047564.1	26283337	26283339	70.7918
NC_047564.1	26297042	26297044	50.1579
NC_047564.1	26693493	26693495	59.0661
NC_047564.1	26781172	26781174	61.4115
NC_047564.1	26781458	26781460	52.1684
NC_047564.1	26782469	26782471	62.6102
NC_047564.1	26783579	26783581	65.3897
NC_047564.1	27387018	27387020	61.1854
NC_047564.1	27445872	27445874	52.381
NC_047564.1	27452522	27452524	53.6902
NC_047564.1	27758639	27758641	-52
NC_047564.1	27759453	27759455	-52.1277
NC_047564.1	28165384	28165386	53.449
NC_047564.1	28973531	28973533	53.8228
NC_047564.1	28997223	28997225	62.7193
NC_047564.1	29257625	29257627	51.2777
NC_047564.1	29259292	29259294	-67.1429
NC_047564.1	29259785	29259787	-52.6206
NC_047564.1	29508750	29508752	-52.0833
NC_047564.1	29926479	29926481	85.7143
NC_047564.1	30227599	30227601	53.6955
NC_047564.1	30391520	30391522	-57.4074
NC_047564.1	30812626	30812628	55.0496
NC_047564.1	30906324	30906326	53.7621
NC_047564.1	33037003	33037005	-52.5111
NC_047564.1	35244448	35244450	50.5915
NC_047564.1	35652608	35652610	-55.3998
NC_047564.1	35763916	35763918	-62.5633
NC_047564.1	36298229	36298231	-54.5045
NC_047564.1	36985931	36985933	-62.4564
NC_047564.1	37323269	37323271	-56.1319
NC_047564.1	37739835	37739837	-53.0303
NC_047564.1	38059798	38059800	50.9829
NC_047564.1	38059830	38059832	66.6667
NC_047564.1	38072186	38072188	54.7786
NC_047564.1	39968594	39968596	64.3432
NC_047564.1	40557391	40557393	53.2258
NC_047564.1	40579421	40579423	-50.1493
NC_047564.1	41026998	41027000	61.272
NC_047564.1	41046719	41046721	-63.2776
NC_047564.1	41536090	41536092	58.7087
NC_047564.1	41738966	41738968	-50.839
NC_047564.1	42024452	42024454	56.113
NC_047564.1	42848175	42848177	-53.2258
NC_047564.1	43308507	43308509	-60.9401
NC_047564.1	43834314	43834316	-70
NC_047564.1	44602894	44602896	64.5626
NC_047564.1	44606256	44606258	-70.073
NC_047564.1	46819033	46819035	-53.4219
NC_047564.1	46819369	46819371	-51.1396
NC_047564.1	46961222	46961224	-51.5152
NC_047564.1	48522103	48522105	64.4401
NC_047564.1	48933871	48933873	-53.211
NC_047564.1	49616555	49616557	73.5714
NC_047564.1	49616583	49616585	73.2981
NC_047564.1	50784733	50784735	-56.2393
NC_047564.1	51193675	51193677	-50.004
NC_047564.1	51193679	51193681	-55.5556
NC_047564.1	51726283	51726285	57.1429
NC_047564.1	51726306	51726308	67.4714
NC_047564.1	51734621	51734623	68.1385
NC_047564.1	51737035	51737037	79.7228
NC_047564.1	52064735	52064737	57.9185
NC_047564.1	52077460	52077462	60.2564
NC_047564.1	52301251	52301253	-57.151
NC_047564.1	52596671	52596673	54.0988
NC_047564.1	53826886	53826888	50.8621
NC_047564.1	53848103	53848105	65.6883
NC_047564.1	54253991	54253993	-68.3493
NC_047564.1	54731133	54731135	-57.9861
NC_047564.1	54868493	54868495	-71.4712
NC_047564.1	54868575	54868577	-57.7315
NC_047564.1	57717893	57717895	-58.4707
NC_047564.1	58945913	58945915	-54.6296
NC_047564.1	59260213	59260215	55.0434
NC_047565.1	397936	397938	-50.5019
NC_047565.1	1085964	1085966	68.6567
NC_047565.1	1572755	1572757	-51.0243
NC_047565.1	2483954	2483956	-50.6849
NC_047565.1	2487642	2487644	-74.6168
NC_047565.1	3696827	3696829	51.8971
NC_047565.1	3720520	3720522	50.7246
NC_047565.1	4147606	4147608	51.4286
NC_047565.1	6369932	6369934	61.6957
NC_047565.1	7102030	7102032	-67.5467
NC_047565.1	7134968	7134970	54.9774
NC_047565.1	7394215	7394217	52.7401
NC_047565.1	7587787	7587789	53.254
NC_047565.1	8023673	8023675	-56.249
NC_047565.1	9313161	9313163	-60.2041
NC_047565.1	9521757	9521759	-62.3094
NC_047565.1	9969154	9969156	-53.4928
NC_047565.1	10547201	10547203	-58.4374
NC_047565.1	10566559	10566561	-57.6034
NC_047565.1	10711921	10711923	-70.6667
NC_047565.1	10715053	10715055	-57.3875
NC_047565.1	10715067	10715069	-51.2389
NC_047565.1	12498173	12498175	-53.5765
NC_047565.1	13326857	13326859	52.9103
NC_047565.1	14772699	14772701	-55.1984
NC_047565.1	14900665	14900667	50.6421
NC_047565.1	15581949	15581951	67.7225
NC_047565.1	16291160	16291162	55.1042
NC_047565.1	16377219	16377221	59.1575
NC_047565.1	16800095	16800097	-55.553
NC_047565.1	17291782	17291784	-52.1739
NC_047565.1	17957481	17957483	62.9717
NC_047565.1	19656317	19656319	53.2582
NC_047565.1	19656339	19656341	53.6173
NC_047565.1	20887795	20887797	51.1755
NC_047565.1	21073530	21073532	60.7143
NC_047565.1	21302836	21302838	61.9048
NC_047565.1	22035309	22035311	-63.8496
NC_047565.1	22035363	22035365	-58.1367
NC_047565.1	22274187	22274189	61.8097
NC_047565.1	22629042	22629044	51.0623
NC_047565.1	22860008	22860010	68.9441
NC_047565.1	23344032	23344034	66.5419
NC_047565.1	23383659	23383661	-68.8961
NC_047565.1	23484912	23484914	54.7255
NC_047565.1	23496334	23496336	58.8732
NC_047565.1	24829970	24829972	-51.8519
NC_047565.1	26624946	26624948	-73.2184
NC_047565.1	26647047	26647049	-53.3898
NC_047565.1	27562797	27562799	50.3324
NC_047565.1	29596041	29596043	53.6232
NC_047565.1	30157419	30157421	74.0906
NC_047565.1	30644507	30644509	-61.9048
NC_047565.1	31996961	31996963	63.7255
NC_047565.1	32472186	32472188	53.211
NC_047565.1	32634787	32634789	-54.3465
NC_047565.1	32801217	32801219	64.2993
NC_047565.1	33139053	33139055	54.0752
NC_047565.1	33270173	33270175	-57.0384
NC_047565.1	34155083	34155085	-57.1003
NC_047565.1	34155088	34155090	-53.5915
NC_047565.1	34155354	34155356	-57.2917
NC_047565.1	34166633	34166635	-60.5384
NC_047565.1	34720110	34720112	-50.2747
NC_047565.1	34726171	34726173	-50.2426
NC_047565.1	34737096	34737098	-51.082
NC_047565.1	34738003	34738005	-57.846
NC_047565.1	34739176	34739178	-54.7128
NC_047565.1	34744337	34744339	-59.8178
NC_047565.1	34934244	34934246	-65.1748
NC_047565.1	34934631	34934633	-56.7678
NC_047565.1	34936009	34936011	-52.2417
NC_047565.1	34936014	34936016	-53.5714
NC_047565.1	34936869	34936871	-66.1338
NC_047565.1	34938156	34938158	-51.5785
NC_047565.1	34939215	34939217	-75.5582
NC_047565.1	34939219	34939221	-71.0586
NC_047565.1	34939247	34939249	-79.7774
NC_047565.1	34939273	34939275	-73.5303
NC_047565.1	34939305	34939307	-71.9956
NC_047565.1	34939308	34939310	-71.0577
NC_047565.1	34939376	34939378	-57.1429
NC_047565.1	34942218	34942220	-52.28
NC_047565.1	34942534	34942536	-51.4894
NC_047565.1	34943014	34943016	-65
NC_047565.1	34943024	34943026	-76.0484
NC_047565.1	34944840	34944842	-58.6562
NC_047565.1	34946201	34946203	-50.3254
NC_047565.1	34946384	34946386	-50.2077
NC_047565.1	34946453	34946455	-52.8315
NC_047565.1	34946613	34946615	-50.2677
NC_047565.1	34946773	34946775	-50.8333
NC_047565.1	34949314	34949316	-63.3099
NC_047565.1	34949358	34949360	-70.1613
NC_047565.1	34949537	34949539	-53.7751
NC_047565.1	34949583	34949585	-68.8494
NC_047565.1	34949593	34949595	-61.6538
NC_047565.1	34949598	34949600	-55.1487
NC_047565.1	34951220	34951222	-69.4678
NC_047565.1	34951265	34951267	-71.8496
NC_047565.1	34951395	34951397	-50.8607
NC_047565.1	34951424	34951426	-53.2691
NC_047565.1	34951428	34951430	-55.5195
NC_047565.1	34951448	34951450	-52.1027
NC_047565.1	34952706	34952708	-59.375
NC_047565.1	34952720	34952722	-60.6359
NC_047565.1	34952829	34952831	-56.5812
NC_047565.1	34952835	34952837	-56.8186
NC_047565.1	34952852	34952854	-57.4976
NC_047565.1	34954595	34954597	-52.852
NC_047565.1	34954632	34954634	-54.0279
NC_047565.1	34954636	34954638	-60.3426
NC_047565.1	34954648	34954650	-54.6779
NC_047565.1	34954652	34954654	-58.4259
NC_047565.1	34954664	34954666	-70.5567
NC_047565.1	34954668	34954670	-56.0102
NC_047565.1	34954713	34954715	-71.4706
NC_047565.1	34954720	34954722	-74.8024
NC_047565.1	34955333	34955335	-73.8889
NC_047565.1	34955350	34955352	-68.3695
NC_047565.1	34955376	34955378	-59.3636
NC_047565.1	34955911	34955913	-57.4117
NC_047565.1	34958650	34958652	-62.7538
NC_047565.1	34958678	34958680	-54.5261
NC_047565.1	34959157	34959159	-61.6034
NC_047565.1	34959192	34959194	-52.2344
NC_047565.1	34959358	34959360	-53.4559
NC_047565.1	34959435	34959437	-52.2344
NC_047565.1	34959571	34959573	-51.2742
NC_047565.1	34959607	34959609	-57.9574
NC_047565.1	34959960	34959962	-62.5
NC_047565.1	34960040	34960042	-61.5502
NC_047565.1	34960307	34960309	-56.4021
NC_047565.1	34960318	34960320	-52.7273
NC_047565.1	34960384	34960386	-62.0505
NC_047565.1	34960458	34960460	-56.5799
NC_047565.1	34960482	34960484	-59.1175
NC_047565.1	34960533	34960535	-52.3715
NC_047565.1	34961317	34961319	-52.9546
NC_047565.1	34961321	34961323	-54.3011
NC_047565.1	34967090	34967092	-51.2168
NC_047565.1	34967199	34967201	-65.3209
NC_047565.1	34967282	34967284	-69
NC_047565.1	34968255	34968257	-55.7781
NC_047565.1	34976273	34976275	-52.3765
NC_047565.1	34983841	34983843	-53.2387
NC_047565.1	34984555	34984557	-62.0984
NC_047565.1	34984561	34984563	-55.9955
NC_047565.1	34984569	34984571	-61.9358
NC_047565.1	34984589	34984591	-68.9614
NC_047565.1	34984642	34984644	-55.731
NC_047565.1	34984659	34984661	-60.0829
NC_047565.1	34984740	34984742	-51.3795
NC_047565.1	34985033	34985035	-54.6914
NC_047565.1	34985460	34985462	-50.4791
NC_047565.1	34985473	34985475	-52.1803
NC_047565.1	34985507	34985509	-57.1971
NC_047565.1	34985532	34985534	-56.6636
NC_047565.1	34985559	34985561	-59.4154
NC_047565.1	34985605	34985607	-60.1334
NC_047565.1	34985732	34985734	-61.6402
NC_047565.1	34985743	34985745	-53.9892
NC_047565.1	34985844	34985846	-65.1515
NC_047565.1	34985932	34985934	-55.2891
NC_047565.1	34986013	34986015	-59.0146
NC_047565.1	34986028	34986030	-53.5626
NC_047565.1	34986056	34986058	-59.0822
NC_047565.1	34986060	34986062	-62.1925
NC_047565.1	34986151	34986153	-55.2149
NC_047565.1	34986166	34986168	-56.9231
NC_047565.1	34986175	34986177	-58.2604
NC_047565.1	34986791	34986793	-53.8646
NC_047565.1	34986820	34986822	-50.958
NC_047565.1	34986829	34986831	-58.8235
NC_047565.1	35371748	35371750	51.5306
NC_047565.1	35372820	35372822	57.4302
NC_047565.1	35556595	35556597	50.9704
NC_047565.1	36497024	36497026	-76.5823
NC_047565.1	36722373	36722375	67.8966
NC_047565.1	36747546	36747548	71.4138
NC_047565.1	36826733	36826735	56.25
NC_047565.1	37452565	37452567	61.9469
NC_047565.1	37507544	37507546	51.024
NC_047565.1	38366208	38366210	-54.3183
NC_047565.1	38576874	38576876	-52.2038
NC_047565.1	40028919	40028921	70.2703
NC_047565.1	40091577	40091579	53.6905
NC_047565.1	40858573	40858575	66.6239
NC_047565.1	40859600	40859602	75.7732
NC_047565.1	40861224	40861226	-80.7133
NC_047565.1	41394385	41394387	66.1157
NC_047565.1	41938038	41938040	50.4274
NC_047565.1	42915153	42915155	68.9585
NC_047565.1	42938842	42938844	81.4286
NC_047565.1	43013077	43013079	-52.2468
NC_047565.1	43233266	43233268	60.1942
NC_047565.1	43549520	43549522	-61.7521
NC_047565.1	43549558	43549560	-62.2414
NC_047565.1	43549562	43549564	-59.0226
NC_047565.1	43549862	43549864	-58.6271
NC_047565.1	44078280	44078282	69.4444
NC_047565.1	44291397	44291399	-54.2518
NC_047565.1	45120762	45120764	59.6169
NC_047565.1	45636268	45636270	55.814
NC_047565.1	45637811	45637813	-50.8228
NC_047565.1	46368552	46368554	72.5275
NC_047565.1	46918501	46918503	-55.9721
NC_047565.1	46937782	46937784	-61.6925
NC_047565.1	47839800	47839802	52.4898
NC_047565.1	47854285	47854287	51.3274
NC_047565.1	48789832	48789834	-52.5288
NC_047565.1	51095136	51095138	-66.8571
NC_047565.1	51095193	51095195	-56.1574
NC_047565.1	51098093	51098095	-55.2083
NC_047565.1	51099621	51099623	-52.1259
NC_047565.1	51301063	51301065	-56.6558
NC_047565.1	52781410	52781412	56.2901
NC_047565.1	53019025	53019027	-78.5054
NC_047565.1	53030780	53030782	54.474
NC_047565.1	53030791	53030793	55.3601
NC_047565.1	53242903	53242905	61.4043
NC_047565.1	53534468	53534470	-52.0045
NC_047565.1	53944183	53944185	53.113
NC_047565.1	53946168	53946170	62.963
NC_047565.1	54379035	54379037	56.25
NC_047565.1	55766834	55766836	51.4739
NC_047565.1	55858825	55858827	55.102
NC_047565.1	56166742	56166744	-53.3201
NC_047565.1	56169992	56169994	-53.4884
NC_047565.1	56343499	56343501	52.8323
NC_047565.1	56434322	56434324	53.9572
NC_047565.1	56434658	56434660	50.4477
NC_047565.1	59179620	59179622	-52.2638
NC_047565.1	59709949	59709951	59.5126
NC_047565.1	59794692	59794694	-52.349
NC_047565.1	60160086	60160088	-79.4957
NC_047565.1	60704966	60704968	-54.8428
NC_047565.1	60959417	60959419	-53.6364
NC_047565.1	61420517	61420519	-51.9231
NC_047565.1	61420522	61420524	-56.4103
NC_047566.1	3005700	3005702	56.7469
NC_047566.1	4629091	4629093	56.2319
NC_047566.1	4629852	4629854	77.0973
NC_047566.1	5708701	5708703	68.0698
NC_047566.1	5796424	5796426	50.163
NC_047566.1	7788593	7788595	55.5556
NC_047566.1	9526966	9526968	-64.1667
NC_047566.1	10428518	10428520	50.1739
NC_047566.1	11931779	11931781	67.9012
NC_047566.1	18849438	18849440	50.9153
NC_047566.1	21447297	21447299	66.6667
NC_047566.1	22013400	22013402	-51.4563
NC_047566.1	22121465	22121467	-52.3512
NC_047566.1	22538169	22538171	-52.7787
NC_047566.1	22580205	22580207	51.1905
NC_047566.1	23147727	23147729	-51.192
NC_047566.1	23178395	23178397	-54.7586
NC_047566.1	23178401	23178403	-51.6667
NC_047566.1	23178407	23178409	-61.9867
NC_047566.1	23349855	23349857	-63.6364
NC_047566.1	23353533	23353535	-53.2317
NC_047566.1	23652086	23652088	-50.9091
NC_047566.1	23726076	23726078	72.807
NC_047566.1	23832492	23832494	-55.7959
NC_047566.1	23836901	23836903	-50.4577
NC_047566.1	23982629	23982631	-61.9142
NC_047566.1	24355644	24355646	54.2836
NC_047566.1	24889064	24889066	50.1841
NC_047566.1	24890236	24890238	71.4158
NC_047566.1	24890289	24890291	59.64
NC_047566.1	24890328	24890330	61.5614
NC_047566.1	24890361	24890363	54.845
NC_047566.1	25972757	25972759	-52.381
NC_047566.1	27636081	27636083	-67.2619
NC_047566.1	27705618	27705620	54.2942
NC_047566.1	27706424	27706426	52.0531
NC_047566.1	27708016	27708018	54.8113
NC_047566.1	28880152	28880154	60.5249
NC_047566.1	28939998	28940000	75
NC_047566.1	29622787	29622789	-52.5907
NC_047566.1	29635984	29635986	-55.4479
NC_047566.1	29640172	29640174	72.3404
NC_047566.1	29717751	29717753	-61.0962
NC_047566.1	30261542	30261544	-58.1043
NC_047566.1	30976378	30976380	54.1435
NC_047566.1	33665713	33665715	53.4549
NC_047566.1	34043647	34043649	-56.6123
NC_047566.1	34417697	34417699	-55.1533
NC_047566.1	35595643	35595645	-56.4516
NC_047566.1	35595922	35595924	-71.875
NC_047566.1	37157945	37157947	51.7123
NC_047566.1	37379106	37379108	-59.8506
NC_047566.1	39382912	39382914	-68.5272
NC_047566.1	39383564	39383566	-52.1368
NC_047566.1	39384287	39384289	-57.1135
NC_047566.1	39384298	39384300	-53.2992
NC_047566.1	39576592	39576594	-57.7778
NC_047566.1	39604252	39604254	-52.8327
NC_047566.1	39696093	39696095	51.7419
NC_047566.1	41904656	41904658	66.2162
NC_047566.1	41904661	41904663	62.7451
NC_047566.1	42782716	42782718	-52.7152
NC_047566.1	43034689	43034691	-52.2388
NC_047566.1	43157004	43157006	60.0113
NC_047566.1	43163202	43163204	65.3843
NC_047566.1	44823247	44823249	-51.4563
NC_047566.1	44881309	44881311	-51.6854
NC_047566.1	46469988	46469990	-60.7843
NC_047566.1	49314785	49314787	-58.0247
NC_047566.1	49455689	49455691	61.8325
NC_047566.1	49517919	49517921	59.2866
NC_047566.1	49589797	49589799	-50.3814
NC_047566.1	49763891	49763893	-89.9958
NC_047566.1	50495538	50495540	50.9582
NC_047566.1	51545319	51545321	51.413
NC_047566.1	53663163	53663165	60
NC_047566.1	53693358	53693360	56.5305
NC_047566.1	53827181	53827183	52.3218
NC_047566.1	54499791	54499793	-55.0388
NC_047566.1	54647385	54647387	-55.4348
NC_047566.1	54829741	54829743	58.6538
NC_047566.1	55209334	55209336	-62.3625
NC_047566.1	55986439	55986441	-80.8069
NC_047566.1	55986651	55986653	-74.4034
NC_047566.1	55986690	55986692	-73.134
NC_047566.1	55986704	55986706	-66.5
NC_047566.1	55986741	55986743	-51.1905
NC_047566.1	55986803	55986805	-53.5792
NC_047566.1	55986832	55986834	-53.4047
NC_047566.1	55988790	55988792	-71.3129
NC_047566.1	57126849	57126851	-65.9574
NC_047566.1	57436884	57436886	-70.1247
NC_047567.1	3457647	3457649	-51.7949
NC_047567.1	4187905	4187907	70.5357
NC_047567.1	4199094	4199096	69.3435
NC_047567.1	5852885	5852887	56.3719
NC_047567.1	7596917	7596919	52.9894
NC_047567.1	8141267	8141269	60.4826
NC_047567.1	8647829	8647831	50.1307
NC_047567.1	9136443	9136445	52.6873
NC_047567.1	10707897	10707899	-62.2581
NC_047567.1	10750068	10750070	54.1667
NC_047567.1	11195661	11195663	50.6194
NC_047567.1	12271938	12271940	-52.8721
NC_047567.1	12606697	12606699	-60.8848
NC_047567.1	12613534	12613536	-64
NC_047567.1	13358175	13358177	-61.1438
NC_047567.1	14120510	14120512	58.059
NC_047567.1	14120755	14120757	54.1561
NC_047567.1	14122812	14122814	63.2883
NC_047567.1	14123466	14123468	54.2246
NC_047567.1	14123678	14123680	51.8293
NC_047567.1	14128322	14128324	50.3226
NC_047567.1	14129570	14129572	50.0407
NC_047567.1	14129606	14129608	54.2857
NC_047567.1	16907715	16907717	-56.5799
NC_047567.1	18488564	18488566	-53.6842
NC_047567.1	21624995	21624997	55.6453
NC_047567.1	22271940	22271942	-68.4211
NC_047567.1	23210957	23210959	-51.7903
NC_047567.1	23211905	23211907	56.1218
NC_047567.1	23211992	23211994	55.25
NC_047567.1	24199061	24199063	-64.4304
NC_047567.1	24215318	24215320	-57.6923
NC_047567.1	24447731	24447733	-61.1364
NC_047567.1	24453471	24453473	61.25
NC_047567.1	24989318	24989320	-56.7766
NC_047567.1	25366414	25366416	-52.4514
NC_047567.1	26925148	26925150	-50.0324
NC_047567.1	27553309	27553311	54.1159
NC_047567.1	28187036	28187038	51.8987
NC_047567.1	28202862	28202864	-50.6024
NC_047567.1	28726321	28726323	63.6605
NC_047567.1	30480738	30480740	53.1211
NC_047567.1	31250415	31250417	67.5943
NC_047567.1	31425444	31425446	63.5174
NC_047567.1	31637248	31637250	-59.4595
NC_047567.1	31642817	31642819	-66.4766
NC_047567.1	31642858	31642860	-57.1694
NC_047567.1	32215357	32215359	52.9877
NC_047567.1	32312727	32312729	-54.5455
NC_047567.1	32351021	32351023	51.0744
NC_047567.1	33360530	33360532	83.8969
NC_047567.1	33591814	33591816	70.6897
NC_047567.1	33634216	33634218	64.2857
NC_047568.1	38698	38700	-62.0451
NC_047568.1	295645	295647	-78.0702
NC_047568.1	295666	295668	-64.7059
NC_047568.1	295731	295733	-58.0068
NC_047568.1	296263	296265	-58.4416
NC_047568.1	301213	301215	-62.963
NC_047568.1	665096	665098	-52.7273
NC_047568.1	758733	758735	-52.7273
NC_047568.1	952462	952464	-67.699
NC_047568.1	1530485	1530487	-53.012
NC_047568.1	2786408	2786410	55.3436
NC_047568.1	2798414	2798416	50.3358
NC_047568.1	2819472	2819474	67.1816
NC_047568.1	2826530	2826532	61.9048
NC_047568.1	3545824	3545826	-72.7891
NC_047568.1	3724647	3724649	64.2562
NC_047568.1	4320322	4320324	58.8186
NC_047568.1	4793999	4794001	-61.0115
NC_047568.1	5055641	5055643	-69.1639
NC_047568.1	5101426	5101428	-56.0875
NC_047568.1	5163443	5163445	54.1376
NC_047568.1	7032721	7032723	51.4286
NC_047568.1	7491769	7491771	-52.8736
NC_047568.1	7501613	7501615	-52.4848
NC_047568.1	7797347	7797349	-68.239
NC_047568.1	7970703	7970705	60.9756
NC_047568.1	9101892	9101894	55.5301
NC_047568.1	9816721	9816723	56.0813
NC_047568.1	10707675	10707677	-69.1558
NC_047568.1	12669215	12669217	56.381
NC_047568.1	12816979	12816981	61.7188
NC_047568.1	12971342	12971344	-51.1111
NC_047568.1	13596086	13596088	58.2976
NC_047568.1	13704145	13704147	-52.1444
NC_047568.1	13799291	13799293	-52.5016
NC_047568.1	13799322	13799324	-50.608
NC_047568.1	14203606	14203608	53.964
NC_047568.1	14347565	14347567	54.0414
NC_047568.1	14347610	14347612	55.0747
NC_047568.1	14347656	14347658	50.9853
NC_047568.1	14348018	14348020	50.1727
NC_047568.1	15640461	15640463	75
NC_047568.1	15730703	15730705	61
NC_047568.1	15849300	15849302	-54.9251
NC_047568.1	15945080	15945082	58.7302
NC_047568.1	16026040	16026042	56.5299
NC_047568.1	16197833	16197835	51.6002
NC_047568.1	16251032	16251034	54.7899
NC_047568.1	16696235	16696237	52.451
NC_047568.1	17056081	17056083	-50.6408
NC_047568.1	17409205	17409207	-54.4304
NC_047568.1	17777162	17777164	52.4428
NC_047568.1	17777192	17777194	54.0045
NC_047568.1	18686040	18686042	55.914
NC_047568.1	18696542	18696544	-64.9105
NC_047568.1	21823973	21823975	61.6296
NC_047568.1	22276257	22276259	-54.2373
NC_047568.1	23388659	23388661	66.6667
NC_047568.1	24002160	24002162	69.7368
NC_047568.1	24055983	24055985	56.0022
NC_047568.1	24102577	24102579	-50.8922
NC_047568.1	24107282	24107284	57.3643
NC_047568.1	24350199	24350201	50.365
NC_047568.1	24350254	24350256	62.8099
NC_047568.1	24354950	24354952	55.4455
NC_047568.1	25475890	25475892	51.457
NC_047568.1	26307750	26307752	64.3137
NC_047568.1	26457904	26457906	-65.6454
NC_047568.1	26461630	26461632	-58.8235
NC_047568.1	26483499	26483501	-68.9189
NC_047568.1	26483699	26483701	-83.3333
NC_047568.1	26484030	26484032	-52.2388
NC_047568.1	26920544	26920546	-55.5556
NC_047568.1	27032255	27032257	71.138
NC_047568.1	27032269	27032271	69.2247
NC_047568.1	27032632	27032634	52.8571
NC_047568.1	27032637	27032639	79.4196
NC_047568.1	27926762	27926764	61.4943
NC_047568.1	27938185	27938187	52.8437
NC_047568.1	28371979	28371981	55.2778
NC_047568.1	28372009	28372011	54.6952
NC_047568.1	29002843	29002845	61.0304
NC_047568.1	29118993	29118995	-57.6984
NC_047568.1	29488867	29488869	-62.0836
NC_047568.1	29537980	29537982	55.841
NC_047568.1	29576181	29576183	60.2564
NC_047568.1	29577985	29577987	-62.5
NC_047568.1	29738962	29738964	-56.9776
NC_047568.1	30307834	30307836	-51.2195
NC_047568.1	30313713	30313715	-58.2278
NC_047568.1	30427838	30427840	-52.42
NC_047568.1	30452348	30452350	51.2572
NC_047568.1	30875152	30875154	72.449
NC_047568.1	31583717	31583719	51.5632
NC_047568.1	31867422	31867424	51.3158
NC_047568.1	32409483	32409485	57.8363
NC_047568.1	32578651	32578653	-56.8182
NC_047568.1	32655282	32655284	-53.1039
NC_047568.1	32780643	32780645	52.809
NC_047568.1	33017996	33017998	53.6232
NC_047568.1	33253057	33253059	-50.8946
NC_047568.1	34172619	34172621	-51.2243
NC_047568.1	34422814	34422816	-53.9568
NC_047568.1	34637268	34637270	67.1123
NC_047568.1	34788747	34788749	50.8536
NC_047568.1	34948936	34948938	50.5929
NC_047568.1	35034719	35034721	51.6505
NC_047568.1	35148410	35148412	54.4811
NC_047568.1	35148423	35148425	52.3333
NC_047568.1	35148436	35148438	54.6922
NC_047568.1	35520112	35520114	-50.9679
NC_047568.1	36734438	36734440	-53.3867
NC_047568.1	37219270	37219272	-52.1586
NC_047568.1	37462067	37462069	55.7423
NC_047568.1	38731823	38731825	-53.4359
NC_047568.1	39608395	39608397	50.9259
NC_047568.1	39968678	39968680	-65.0485
NC_047568.1	40814501	40814503	59.4444
NC_047568.1	40856500	40856502	53.6356
NC_047568.1	41009338	41009340	-54.7497
NC_047568.1	41126143	41126145	-50.6849
NC_047568.1	41126149	41126151	-58.7855
NC_047568.1	41224205	41224207	64.3991
NC_047568.1	42534611	42534613	-63.144
NC_047568.1	42543562	42543564	53.6727
NC_047568.1	42603791	42603793	75.5583
NC_047568.1	43147868	43147870	-60.6959
NC_047568.1	44761862	44761864	52.381
NC_047568.1	45586979	45586981	-60.4058
NC_047568.1	45587149	45587151	-61.4211
NC_047568.1	45596653	45596655	66.1422
NC_047568.1	45738243	45738245	-57.3564
NC_047568.1	45766188	45766190	-55.814
NC_047568.1	45782763	45782765	-51.3514
NC_047568.1	46010788	46010790	54.3813
NC_047568.1	46367136	46367138	-65.3836
NC_047568.1	46782443	46782445	55.6522
NC_047568.1	46785354	46785356	84.5714
NC_047568.1	47821032	47821034	-51.1253
NC_047568.1	48153638	48153640	-52.765
NC_047568.1	48793840	48793842	59.0132
NC_047568.1	48922872	48922874	53.1211
NC_047568.1	48925153	48925155	58.7695
NC_047568.1	49140030	49140032	-54.0865
NC_047568.1	49564936	49564938	61.1794
NC_047568.1	49852170	49852172	-50.4926
NC_047568.1	50008672	50008674	-52.2119
NC_047568.1	50346688	50346690	-52.2682
NC_047568.1	50826808	50826810	64.5955
NC_047568.1	50840226	50840228	66.087
NC_047568.1	50842153	50842155	55.0203
NC_047568.1	50847455	50847457	69.5762
NC_047568.1	50922350	50922352	60.7143
NC_047568.1	50954385	50954387	-55.458
NC_047568.1	51036997	51036999	-52.2388
NC_047568.1	51832831	51832833	69.6
NC_047568.1	51846946	51846948	-50.4453
NC_047568.1	52379985	52379987	-61.1992
NC_047568.1	52426070	52426072	-50.4928
NC_047568.1	52463448	52463450	-51.2195
NC_047568.1	53236994	53236996	65.3087
NC_047568.1	53535595	53535597	68.8799
NC_047568.1	53535633	53535635	61.6308
NC_047568.1	53857218	53857220	67.5501
NC_047568.1	54760280	54760282	54.0372
NC_047568.1	55207062	55207064	50.0851
NC_047568.1	56474633	56474635	-59.4592
NC_047568.1	56515673	56515675	52.381
NC_047568.1	56683179	56683181	58.1818
NC_047568.1	57194209	57194211	51.3251
NW_022994785.1	98215	98217	-51.9231
NW_022994804.1	4310	4312	-56.63
NW_022994804.1	40384	40386	-53.7671
NW_022994804.1	40389	40391	-50.4535
NW_022994808.1	24199	24201	-78.481
NW_022994819.1	165081	165083	66.1499
NW_022994837.1	241991	241993	-63.3188
NW_022994837.1	242008	242010	-67.1787
NW_022994849.1	139507	139509	-52.8571
NW_022994852.1	205599	205601	54.1818
NW_022994852.1	205641	205643	57.4074
NW_022994855.1	39069	39071	-68.9551
NW_022994855.1	39076	39078	-67.3016
NW_022994855.1	39264	39266	-60.017
NW_022994888.1	142320	142322	-62.5
NW_022994895.1	763317	763319	-51.6667
NW_022994895.1	763348	763350	-57.6271
NW_022994895.1	763351	763353	-52.5424
NW_022994897.1	189735	189737	53.3333
NW_022994897.1	213297	213299	50.6579
NW_022994897.1	214316	214318	53.852
NW_022994910.1	37281	37283	-58.7652
NW_022994911.1	40621	40623	-50.5442
NW_022994911.1	61299	61301	-62.1622
NW_022994911.1	63073	63075	-58.3571
NW_022994918.1	357660	357662	-51.1278
NW_022994923.1	22289	22291	59.697
NW_022994924.1	55826	55828	51.5335
NW_022994924.1	58762	58764	63.7931
NW_022994927.1	94336	94338	-59.3519
NW_022994932.1	68235	68237	62.9451
NW_022994937.1	161298	161300	73.5772
NW_022994937.1	161421	161423	96.8838
NW_022994937.1	161433	161435	81.3187
NW_022994937.1	162040	162042	64.3137
NW_022994937.1	162562	162564	77.465
NW_022994937.1	162706	162708	54.0811
NW_022994937.1	162947	162949	60.2767
NW_022994939.1	260948	260950	50.7335
NW_022994940.1	149276	149278	56.3312
NW_022994943.1	26814	26816	61.6226
NW_022994943.1	176865	176867	50.6803
NW_022994948.1	382234	382236	69.9248
NW_022994948.1	398808	398810	66.5886
NW_022994948.1	398849	398851	58.1366
NW_022994949.1	12117	12119	79.7154
NW_022994954.1	45880	45882	-70.3704
NW_022994954.1	115106	115108	-53.0827
NW_022994955.1	263816	263818	-62.2376
NW_022994957.1	138053	138055	-50.0259
NW_022994958.1	97439	97441	-68.9189
NW_022994963.1	169384	169386	52.6522
NW_022994964.1	183414	183416	-52.8302
NW_022994966.1	159903	159905	-61.6176
NW_022994966.1	287673	287675	52.2177
NW_022994966.1	289115	289117	71.25
NW_022994966.1	347701	347703	52.8002
NW_022994968.1	14061	14063	-51.9841
NW_022994968.1	29369	29371	-53.6646
NW_022994977.1	27198	27200	-56.5284
NW_022994977.1	29351	29353	-51.2097
NW_022994978.1	111045	111047	51.79
NW_022994978.1	113494	113496	-61.4706
NW_022994985.1	786	788	-55.7416
NW_022994987.1	10513	10515	55.7711
NW_022994991.1	10280	10282	52.6429
NW_022994991.1	121372	121374	-61.4583
